# Supplementary material for: 3-(3-Fluoro­phenyl­sulfon­yl)-2,5,7-trimethyl-1-benzofuran
Source: Acta Crystallogr Sect E Struct Rep Online. 2011 Nov 19;67(Pt 12):o3359. doi: 10.1107/S1600536811048525 (PMC3239004; doi:10.1107/S1600536811048525)
Supplement: Supplementary file 1 [file e-67-o3359-sup1.cif]

##############################################################################
#                                                                            #
# This CIF contains the data in a paper accepted for publication in          #
# Acta Crystallographica Section E. It conforms to the requirements of       #
# Notes for Authors for Acta Crystallographica Section E, and has been       #
# peer reviewed under the auspices of the IUCr Commission on Journals.       #
#                                                                            #
# Full details of the Crystallographic Information File format               #
# are given in the paper "The Crystallographic Information File (CIF):       #
# a New Standard Archive File for Crystallography" by S. R. Hall, F. H.      #
# Allen and I. D. Brown [Acta Cryst. (1991), A47, 655-685].                  #
#                                                                            #
# The current version of the core CIF dictionary is obtainable from          #
# ftp://ftp.iucr.org/pub/cif_core.dic.                                       #
#                                                                            #
# Software is freely available for graphical display of the structure(s)     #
# in this CIF. For information consult the CIF software page                 #
# http://www.iucr.org/resources/cif/software.                                #
#                                                                            #
# This file may be used for bona fide research purposes within the           #
# scientific community so long as proper attribution is given to the journal # 
# article from which it was obtained.                                        #
#                                                                            #
##############################################################################
data_global
_audit_creation_method     'form.cif (version 2.0)'
_journal_data_validation_number     ?
_journal_date_recd_electronic     2011-11-14
_journal_date_accepted     2011-11-15
_journal_name_full     'Acta Crystallographica, Section E'
_journal_year     2011
_journal_volume     67
_journal_issue     12
_journal_page_first     o3359
_journal_page_last     o3359
_journal_paper_category     QO
_journal_coeditor_code     TK5019
_publ_contact_author_name     'Prof. Uk Lee'
_publ_contact_author_address
;
Department of Chemistry, Pukyong National University, 599-1 Daeyeon 3-dong
Nam-gu, Busan 608-737, Republic of Korea
;
_publ_contact_author_email     uklee@pknu.ac.kr
_publ_contact_author_fax     '+82-51-629-5583'
_publ_contact_author_phone     '+82-51-629-5596'
_publ_section_title
;
3-(3-Fluorophenylsulfonyl)-2,5,7-trimethyl-1-benzofuran
;
loop_
    _publ_author_name
    _publ_author_address
    'Seo, Pil Ja'
;
Department of Chemistry, Dongeui University, San 24 Kaya-dong Busanjin-gu,
Busan 614-714, Republic of Korea
;
    'Choi, Hong Dae'
;
Department of Chemistry, Dongeui University, San 24 Kaya-dong Busanjin-gu,
Busan 614-714, Republic of Korea
;
    'Son, Byeng Wha'
;
Department of Chemistry, Pukyong National University, 599-1 Daeyeon 3-dong
Nam-gu, Busan 608-737, Republic of Korea
;
    'Lee, Uk'
;
Department of Chemistry, Pukyong National University, 599-1 Daeyeon 3-dong
Nam-gu, Busan 608-737, Republic of Korea
;
data_I
_chemical_name_systematic
;
3-(3-Fluorophenylsulfonyl)-2,5,7-trimethyl-1-benzofuran
;
_chemical_name_common     ?
_chemical_formula_moiety     'C17 H15 F O3 S'
_chemical_formula_sum     'C17 H15 F O3 S'
_chemical_formula_iupac     'C17 H15 F O3 S'
_chemical_formula_weight     318.35
_chemical_melting_point     ?
_symmetry_cell_setting     triclinic
_symmetry_space_group_name_H-M     'P -1'
_symmetry_space_group_name_Hall     '-P 1'
loop_
    _symmetry_equiv_pos_as_xyz
    'x, y, z'
    '-x, -y, -z'
_cell_length_a     7.36030(10)
_cell_length_b     10.3121(2)
_cell_length_c     11.0590(2)
_cell_angle_alpha     111.7530(10)
_cell_angle_beta     92.8640(10)
_cell_angle_gamma     101.6230(10)
_cell_volume     756.42(2)
_cell_formula_units_Z     2
_cell_measurement_reflns_used     7569
_cell_measurement_theta_min     2.85
_cell_measurement_theta_max     27.48
_cell_measurement_temperature     173(2)
_exptl_crystal_description     'block'
_exptl_crystal_colour     'colourless'
_exptl_crystal_size_max     0.21
_exptl_crystal_size_mid     0.20
_exptl_crystal_size_min     0.18
_exptl_crystal_density_diffrn     1.398
_exptl_crystal_density_meas     ?
_exptl_crystal_density_method     'not measured'
_exptl_crystal_F_000     332
_exptl_absorpt_coefficient_mu     0.234
_exptl_absorpt_correction_type     multi-scan
_exptl_absorpt_process_details     '(SADABS; Bruker, 2009)'
_exptl_absorpt_correction_T_min     0.9525
_exptl_absorpt_correction_T_max     0.9591
_exptl_special_details
;
;
_diffrn_ambient_temperature     173(2)
_diffrn_radiation_type     MoK\a
_diffrn_radiation_wavelength     0.71073
_diffrn_radiation_source     'rotating anode'
_diffrn_radiation_monochromator     'graphite multilayer'
_diffrn_measurement_device_type     'Bruker SMART APEXII CCD'
_diffrn_measurement_method     '\f and \w scans'
_diffrn_detector_area_resol_mean     10.0
_diffrn_reflns_number     13459
_diffrn_reflns_av_R_equivalents     0.0239
_diffrn_reflns_av_sigmaI/netI     0.0213
_diffrn_reflns_theta_min     2.00
_diffrn_reflns_theta_max     27.55
_diffrn_reflns_theta_full     27.55
_diffrn_measured_fraction_theta_max     0.993
_diffrn_measured_fraction_theta_full     0.993
_diffrn_reflns_limit_h_min     -9
_diffrn_reflns_limit_h_max     9
_diffrn_reflns_limit_k_min     -13
_diffrn_reflns_limit_k_max     13
_diffrn_reflns_limit_l_min     -14
_diffrn_reflns_limit_l_max     14
_diffrn_standards_number     0
_diffrn_standards_interval_count     ?
_diffrn_standards_interval_time     ?
_diffrn_standards_decay_%     ?
_refine_special_details
;
 Refinement of F^2^ against ALL reflections.  The weighted R-factor wR and
 goodness of fit S are based on F^2^, conventional R-factors R are based
 on F, with F set to zero for negative F^2^. The threshold expression of
 F^2^ > 2sigma(F^2^) is used only for calculating R-factors(gt) etc. and is
 not relevant to the choice of reflections for refinement.  R-factors based
 on F^2^ are statistically about twice as large as those based on F, and R-
 factors based on ALL data will be even larger.
;
_reflns_number_total     3468
_reflns_number_gt     3111
_reflns_threshold_expression     I>2\s(I)
_refine_ls_structure_factor_coef     Fsqd
_refine_ls_matrix_type     full
_refine_ls_R_factor_all     0.0397
_refine_ls_R_factor_gt     0.0359
_refine_ls_wR_factor_gt     0.0936
_refine_ls_wR_factor_ref     0.0963
_refine_ls_goodness_of_fit_ref     1.041
_refine_ls_restrained_S_all     1.041
_refine_ls_number_reflns     3468
_refine_ls_number_parameters     202
_refine_ls_number_restraints     0
_refine_ls_hydrogen_treatment     constr
_refine_ls_weighting_scheme     calc
_refine_ls_weighting_details
         'calc w=1/[\s^2^(Fo^2^)+(0.0484P)^2^+0.3468P] where P=(Fo^2^+2Fc^2^)/3'
_atom_sites_solution_hydrogens     difmap
_atom_sites_solution_primary     direct
_atom_sites_solution_secondary     difmap
_refine_ls_shift/su_max     0.000
_refine_ls_shift/su_mean     0.000
_refine_diff_density_max     0.298
_refine_diff_density_min     -0.419
_refine_ls_extinction_method     none
_refine_ls_extinction_coef     ?
loop_
    _atom_type_symbol
    _atom_type_description
    _atom_type_scat_dispersion_real
    _atom_type_scat_dispersion_imag
    _atom_type_scat_source
    'C' 'C' 0.0033 0.0016
                         'International Tables Vol C Tables 4.2.6.8 and 6.1.1.4'
    'H' 'H' 0.0000 0.0000
                         'International Tables Vol C Tables 4.2.6.8 and 6.1.1.4'
    'O' 'O' 0.0106 0.0060
                         'International Tables Vol C Tables 4.2.6.8 and 6.1.1.4'
    'F' 'F' 0.0171 0.0103
                         'International Tables Vol C Tables 4.2.6.8 and 6.1.1.4'
    'S' 'S' 0.1246 0.1234
                         'International Tables Vol C Tables 4.2.6.8 and 6.1.1.4'
_computing_data_collection     '<i>APEX2</i> (Bruker, 2009)'
_computing_cell_refinement     '<i>SAINT</i> (Bruker, 2009)'
_computing_data_reduction     '<i>SAINT</i> (Bruker, 2009)'
_computing_structure_solution     '<i>SHELXS97</i> (Sheldrick, 2008)'
_computing_structure_refinement     '<i>SHELXL97</i> (Sheldrick, 2008)'
_computing_molecular_graphics
        '<i>ORTEP-3</i> (Farrugia, 1997) and <i>DIAMOND</i> (Brandenburg, 1998)'
_computing_publication_material     '<i>SHELXL97</i> (Sheldrick, 2008)'
loop_
    _atom_site_type_symbol
    _atom_site_label
    _atom_site_fract_x
    _atom_site_fract_y
    _atom_site_fract_z
    _atom_site_U_iso_or_equiv
    _atom_site_adp_type
    _atom_site_calc_flag
    _atom_site_refinement_flags
    _atom_site_occupancy
    _atom_site_symmetry_multiplicity
    _atom_site_disorder_assembly
    _atom_site_disorder_group
    S S1 0.51024(4) 0.55990(3) 0.27097(3) 0.02048(10) Uani d . 1 2 . .
    F F1 0.98547(15) 0.34469(13) -0.00478(10) 0.0483(3) Uani d . 1 2 . .
    O O1 0.73981(14) 0.96817(11) 0.36726(10) 0.0264(2) Uani d . 1 2 . .
    O O2 0.41075(14) 0.52113(11) 0.36588(10) 0.0255(2) Uani d . 1 2 . .
    O O3 0.41181(15) 0.52758(12) 0.14377(10) 0.0286(2) Uani d . 1 2 . .
    C C1 0.61238(19) 0.74265(14) 0.34366(13) 0.0212(3) Uani d . 1 2 . .
    C C2 0.65279(19) 0.82907(14) 0.48360(13) 0.0215(3) Uani d . 1 2 . .
    C C3 0.6301(2) 0.80574(16) 0.59909(14) 0.0256(3) Uani d . 1 2 . .
    H H3 0.5802 0.7121 0.5963 0.031 Uiso calc R 1 2 . .
    C C4 0.6823(2) 0.92315(17) 0.71796(15) 0.0307(3) Uani d . 1 2 . .
    C C5 0.7596(2) 1.06062(17) 0.72026(15) 0.0314(3) Uani d . 1 2 . .
    H H5 0.7951 1.1389 0.8031 0.038 Uiso calc R 1 2 . .
    C C6 0.7865(2) 1.08763(15) 0.60761(16) 0.0277(3) Uani d . 1 2 . .
    C C7 0.72972(19) 0.96719(15) 0.49131(14) 0.0237(3) Uani d . 1 2 . .
    C C8 0.6676(2) 0.83088(15) 0.27950(14) 0.0246(3) Uani d . 1 2 . .
    C C9 0.6531(3) 0.9053(2) 0.84564(17) 0.0472(5) Uani d . 1 2 . .
    H H9A 0.5433 0.9401 0.8779 0.071 Uiso calc R 1 2 . .
    H H9B 0.7640 0.9607 0.9109 0.071 Uiso calc R 1 2 . .
    H H9C 0.6332 0.8034 0.8310 0.071 Uiso calc R 1 2 . .
    C C10 0.8689(2) 1.23324(16) 0.60873(18) 0.0362(4) Uani d . 1 2 . .
    H H10A 0.9853 1.2318 0.5695 0.054 Uiso calc R 1 2 . .
    H H10B 0.8955 1.3042 0.6995 0.054 Uiso calc R 1 2 . .
    H H10C 0.7798 1.2590 0.5579 0.054 Uiso calc R 1 2 . .
    C C11 0.6663(3) 0.80980(19) 0.13943(16) 0.0353(4) Uani d . 1 2 . .
    H H11A 0.6324 0.7067 0.0844 0.053 Uiso calc R 1 2 . .
    H H11B 0.7910 0.8525 0.1257 0.053 Uiso calc R 1 2 . .
    H H11C 0.5747 0.8562 0.1156 0.053 Uiso calc R 1 2 . .
    C C12 0.69861(19) 0.47456(14) 0.24581(13) 0.0212(3) Uani d . 1 2 . .
    C C13 0.7727(2) 0.44175(16) 0.34553(15) 0.0279(3) Uani d . 1 2 . .
    H H13 0.7234 0.4647 0.4267 0.033 Uiso calc R 1 2 . .
    C C14 0.9203(2) 0.37478(19) 0.32442(18) 0.0364(4) Uani d . 1 2 . .
    H H14 0.9728 0.3513 0.3916 0.044 Uiso calc R 1 2 . .
    C C15 0.9921(2) 0.34180(18) 0.20595(18) 0.0371(4) Uani d . 1 2 . .
    H H15 1.0931 0.2956 0.1912 0.045 Uiso calc R 1 2 . .
    C C16 0.9148(2) 0.37706(17) 0.11057(15) 0.0323(3) Uani d . 1 2 . .
    C C17 0.7679(2) 0.44305(16) 0.12597(14) 0.0265(3) Uani d . 1 2 . .
    H H17 0.7163 0.4660 0.0582 0.032 Uiso calc R 1 2 . .
loop_
    _atom_site_aniso_label
    _atom_site_aniso_U_11
    _atom_site_aniso_U_22
    _atom_site_aniso_U_33
    _atom_site_aniso_U_12
    _atom_site_aniso_U_13
    _atom_site_aniso_U_23
    S1 0.02052(17) 0.02127(17) 0.01861(17) 0.00476(12) 0.00231(12) 0.00675(13)
    F1 0.0390(6) 0.0602(7) 0.0312(5) 0.0154(5) 0.0133(4) -0.0012(5)
    O1 0.0280(5) 0.0234(5) 0.0305(5) 0.0062(4) 0.0071(4) 0.0132(4)
    O2 0.0254(5) 0.0253(5) 0.0263(5) 0.0054(4) 0.0083(4) 0.0105(4)
    O3 0.0276(5) 0.0333(6) 0.0225(5) 0.0072(4) -0.0016(4) 0.0088(4)
    C1 0.0224(6) 0.0212(6) 0.0211(6) 0.0070(5) 0.0040(5) 0.0082(5)
    C2 0.0199(6) 0.0214(6) 0.0233(7) 0.0074(5) 0.0030(5) 0.0075(5)
    C3 0.0311(7) 0.0235(7) 0.0232(7) 0.0088(6) 0.0043(6) 0.0089(6)
    C4 0.0373(8) 0.0306(8) 0.0239(7) 0.0141(6) 0.0031(6) 0.0072(6)
    C5 0.0328(8) 0.0263(7) 0.0276(7) 0.0100(6) -0.0015(6) 0.0011(6)
    C6 0.0216(7) 0.0214(7) 0.0355(8) 0.0060(5) 0.0012(6) 0.0059(6)
    C7 0.0215(7) 0.0234(7) 0.0275(7) 0.0074(5) 0.0042(5) 0.0101(6)
    C8 0.0249(7) 0.0252(7) 0.0265(7) 0.0089(6) 0.0054(6) 0.0114(6)
    C9 0.0783(14) 0.0416(10) 0.0234(8) 0.0234(10) 0.0089(8) 0.0094(7)
    C10 0.0287(8) 0.0220(7) 0.0509(10) 0.0028(6) 0.0031(7) 0.0084(7)
    C11 0.0464(10) 0.0374(9) 0.0293(8) 0.0127(7) 0.0115(7) 0.0190(7)
    C12 0.0200(6) 0.0190(6) 0.0210(6) 0.0029(5) 0.0022(5) 0.0047(5)
    C13 0.0271(7) 0.0314(7) 0.0268(7) 0.0066(6) 0.0045(6) 0.0133(6)
    C14 0.0308(8) 0.0410(9) 0.0430(9) 0.0128(7) 0.0014(7) 0.0209(8)
    C15 0.0266(8) 0.0329(8) 0.0458(10) 0.0119(6) 0.0031(7) 0.0061(7)
    C16 0.0261(7) 0.0310(8) 0.0265(7) 0.0044(6) 0.0055(6) -0.0027(6)
    C17 0.0260(7) 0.0278(7) 0.0194(6) 0.0039(6) 0.0019(5) 0.0038(6)
_geom_special_details
;
 All esds (except the esd in the dihedral angle between two l.s. planes)
 are estimated using the full covariance matrix.  The cell esds are taken
 into account individually in the estimation of esds in distances, angles
 and torsion angles; correlations between esds in cell parameters are only
 used when they are defined by crystal symmetry.  An approximate (isotropic)
 treatment of cell esds is used for estimating esds involving l.s. planes.
;
loop_
    _geom_bond_atom_site_label_1
    _geom_bond_atom_site_label_2
    _geom_bond_site_symmetry_2
    _geom_bond_distance
    _geom_bond_publ_flag
    S1 O2 . 1.4380(10) ?
    S1 O3 . 1.4380(10) ?
    S1 C1 . 1.7345(14) ?
    S1 C12 . 1.7672(14) ?
    F1 C16 . 1.3526(18) ?
    O1 C8 . 1.3622(18) ?
    O1 C7 . 1.3813(17) ?
    C1 C8 . 1.3619(19) ?
    C1 C2 . 1.4500(19) ?
    C2 C7 . 1.3917(19) ?
    C2 C3 . 1.3965(19) ?
    C3 C4 . 1.387(2) ?
    C3 H3 . 0.9500 ?
    C4 C5 . 1.407(2) ?
    C4 C9 . 1.510(2) ?
    C5 C6 . 1.389(2) ?
    C5 H5 . 0.9500 ?
    C6 C7 . 1.387(2) ?
    C6 C10 . 1.497(2) ?
    C8 C11 . 1.482(2) ?
    C9 H9A . 0.9800 ?
    C9 H9B . 0.9800 ?
    C9 H9C . 0.9800 ?
    C10 H10A . 0.9800 ?
    C10 H10B . 0.9800 ?
    C10 H10C . 0.9800 ?
    C11 H11A . 0.9800 ?
    C11 H11B . 0.9800 ?
    C11 H11C . 0.9800 ?
    C12 C13 . 1.385(2) ?
    C12 C17 . 1.3920(19) ?
    C13 C14 . 1.386(2) ?
    C13 H13 . 0.9500 ?
    C14 C15 . 1.387(2) ?
    C14 H14 . 0.9500 ?
    C15 C16 . 1.370(2) ?
    C15 H15 . 0.9500 ?
    C16 C17 . 1.375(2) ?
    C17 H17 . 0.9500 ?
loop_
    _geom_angle_atom_site_label_1
    _geom_angle_atom_site_label_2
    _geom_angle_atom_site_label_3
    _geom_angle_site_symmetry_1
    _geom_angle_site_symmetry_3
    _geom_angle
    _geom_angle_publ_flag
    O2 S1 O3 . . 119.31(6) ?
    O2 S1 C1 . . 107.39(6) ?
    O3 S1 C1 . . 109.06(7) ?
    O2 S1 C12 . . 107.29(6) ?
    O3 S1 C12 . . 107.42(6) ?
    C1 S1 C12 . . 105.55(6) ?
    C8 O1 C7 . . 107.03(11) ?
    C8 C1 C2 . . 107.76(12) ?
    C8 C1 S1 . . 126.11(11) ?
    C2 C1 S1 . . 126.13(10) ?
    C7 C2 C3 . . 119.43(13) ?
    C7 C2 C1 . . 104.13(12) ?
    C3 C2 C1 . . 136.43(13) ?
    C4 C3 C2 . . 118.13(14) ?
    C4 C3 H3 . . 120.9 ?
    C2 C3 H3 . . 120.9 ?
    C3 C4 C5 . . 120.14(14) ?
    C3 C4 C9 . . 120.40(15) ?
    C5 C4 C9 . . 119.45(14) ?
    C6 C5 C4 . . 123.35(14) ?
    C6 C5 H5 . . 118.3 ?
    C4 C5 H5 . . 118.3 ?
    C7 C6 C5 . . 114.29(14) ?
    C7 C6 C10 . . 121.84(15) ?
    C5 C6 C10 . . 123.87(14) ?
    O1 C7 C6 . . 124.66(13) ?
    O1 C7 C2 . . 110.69(12) ?
    C6 C7 C2 . . 124.65(14) ?
    C1 C8 O1 . . 110.39(12) ?
    C1 C8 C11 . . 134.46(14) ?
    O1 C8 C11 . . 115.15(13) ?
    C4 C9 H9A . . 109.5 ?
    C4 C9 H9B . . 109.5 ?
    H9A C9 H9B . . 109.5 ?
    C4 C9 H9C . . 109.5 ?
    H9A C9 H9C . . 109.5 ?
    H9B C9 H9C . . 109.5 ?
    C6 C10 H10A . . 109.5 ?
    C6 C10 H10B . . 109.5 ?
    H10A C10 H10B . . 109.5 ?
    C6 C10 H10C . . 109.5 ?
    H10A C10 H10C . . 109.5 ?
    H10B C10 H10C . . 109.5 ?
    C8 C11 H11A . . 109.5 ?
    C8 C11 H11B . . 109.5 ?
    H11A C11 H11B . . 109.5 ?
    C8 C11 H11C . . 109.5 ?
    H11A C11 H11C . . 109.5 ?
    H11B C11 H11C . . 109.5 ?
    C13 C12 C17 . . 122.22(13) ?
    C13 C12 S1 . . 119.21(11) ?
    C17 C12 S1 . . 118.57(11) ?
    C12 C13 C14 . . 118.59(14) ?
    C12 C13 H13 . . 120.7 ?
    C14 C13 H13 . . 120.7 ?
    C13 C14 C15 . . 120.51(15) ?
    C13 C14 H14 . . 119.7 ?
    C15 C14 H14 . . 119.7 ?
    C16 C15 C14 . . 118.77(15) ?
    C16 C15 H15 . . 120.6 ?
    C14 C15 H15 . . 120.6 ?
    F1 C16 C15 . . 118.52(14) ?
    F1 C16 C17 . . 118.28(15) ?
    C15 C16 C17 . . 123.20(15) ?
    C16 C17 C12 . . 116.71(14) ?
    C16 C17 H17 . . 121.6 ?
    C12 C17 H17 . . 121.6 ?
loop_
    _geom_torsion_atom_site_label_1
    _geom_torsion_atom_site_label_2
    _geom_torsion_atom_site_label_3
    _geom_torsion_atom_site_label_4
    _geom_torsion_site_symmetry_1
    _geom_torsion_site_symmetry_2
    _geom_torsion_site_symmetry_3
    _geom_torsion_site_symmetry_4
    _geom_torsion
    _geom_torsion_publ_flag
    O2 S1 C1 C8 . . . . -158.08(13) ?
    O3 S1 C1 C8 . . . . -27.46(15) ?
    C12 S1 C1 C8 . . . . 87.68(14) ?
    O2 S1 C1 C2 . . . . 21.36(14) ?
    O3 S1 C1 C2 . . . . 151.98(12) ?
    C12 S1 C1 C2 . . . . -92.88(13) ?
    C8 C1 C2 C7 . . . . 0.68(15) ?
    S1 C1 C2 C7 . . . . -178.84(10) ?
    C8 C1 C2 C3 . . . . 179.38(16) ?
    S1 C1 C2 C3 . . . . -0.1(2) ?
    C7 C2 C3 C4 . . . . 1.3(2) ?
    C1 C2 C3 C4 . . . . -177.26(15) ?
    C2 C3 C4 C5 . . . . -1.3(2) ?
    C2 C3 C4 C9 . . . . 177.35(15) ?
    C3 C4 C5 C6 . . . . 0.5(2) ?
    C9 C4 C5 C6 . . . . -178.17(16) ?
    C4 C5 C6 C7 . . . . 0.3(2) ?
    C4 C5 C6 C10 . . . . -179.86(15) ?
    C8 O1 C7 C6 . . . . -178.73(14) ?
    C8 O1 C7 C2 . . . . 0.60(15) ?
    C5 C6 C7 O1 . . . . 178.85(13) ?
    C10 C6 C7 O1 . . . . -1.0(2) ?
    C5 C6 C7 C2 . . . . -0.4(2) ?
    C10 C6 C7 C2 . . . . 179.80(13) ?
    C3 C2 C7 O1 . . . . -179.75(12) ?
    C1 C2 C7 O1 . . . . -0.78(15) ?
    C3 C2 C7 C6 . . . . -0.4(2) ?
    C1 C2 C7 C6 . . . . 178.54(14) ?
    C2 C1 C8 O1 . . . . -0.35(16) ?
    S1 C1 C8 O1 . . . . 179.17(10) ?
    C2 C1 C8 C11 . . . . 179.45(16) ?
    S1 C1 C8 C11 . . . . -1.0(3) ?
    C7 O1 C8 C1 . . . . -0.13(16) ?
    C7 O1 C8 C11 . . . . -179.98(12) ?
    O2 S1 C12 C13 . . . . -26.71(13) ?
    O3 S1 C12 C13 . . . . -156.14(11) ?
    C1 S1 C12 C13 . . . . 87.59(12) ?
    O2 S1 C12 C17 . . . . 153.52(11) ?
    O3 S1 C12 C17 . . . . 24.09(13) ?
    C1 S1 C12 C17 . . . . -92.18(12) ?
    C17 C12 C13 C14 . . . . -0.3(2) ?
    S1 C12 C13 C14 . . . . 179.97(12) ?
    C12 C13 C14 C15 . . . . 0.1(2) ?
    C13 C14 C15 C16 . . . . 0.2(3) ?
    C14 C15 C16 F1 . . . . 179.97(15) ?
    C14 C15 C16 C17 . . . . -0.4(3) ?
    F1 C16 C17 C12 . . . . 179.90(13) ?
    C15 C16 C17 C12 . . . . 0.3(2) ?
    C13 C12 C17 C16 . . . . 0.0(2) ?
    S1 C12 C17 C16 . . . . 179.81(11) ?
loop_
    _geom_hbond_atom_site_label_D
    _geom_hbond_atom_site_label_H
    _geom_hbond_atom_site_label_A
    _geom_hbond_site_symmetry_A
    _geom_hbond_distance_DH
    _geom_hbond_distance_HA
    _geom_hbond_distance_DA
    _geom_hbond_angle_DHA
    C3 H3 O2 2_666 0.95 2.60 3.4890(18) 156
    C13 H13 O2 2_666 0.95 2.51 3.4482(18) 170
    C17 H17 O3 2_665 0.95 2.41 3.3432(18) 168
_iucr_refine_instructions_details
;
TITL 1131 IN P-1
CELL  0.71073  7.36030 10.31210 11.05900 111.75300 92.86400 101.62300
ZERR 2  0.00010  0.00020  0.00020  0.00100  0.00100  0.00100
LATT 1
SFAC C H O F S
UNIT 34 30 6 2 2
TEMP -100
SIZE 0.18 0.20 0.21
L.S. 15
BOND
BOND $H
ACTA
CONF
FMAP 2
PLAN 20
MPLA 9 C1 C2 C3 C4 C5 C6 C7 O1 C8
MPLA 6 C12 C13 C14 C15 C16 C17
EQIV $1 1-x, 1-y, 1-z
EQIV $2  1-x, 1-y, -z
HTAB  C3 O2_$1
HTAB  C13 O2_$1
HTAB  C17 O3_$2
WGHT    0.048400    0.346800
FVAR       0.23569
MOLE   1
S1    5    0.510238    0.559905    0.270966    11.00000    0.02052    0.02127 =
         0.01861    0.00675    0.00231    0.00476
F1    4    0.985471    0.344692   -0.004777    11.00000    0.03904    0.06022 =
         0.03123   -0.00124    0.01328    0.01541
O1    3    0.739810    0.968169    0.367258    11.00000    0.02802    0.02344 =
         0.03052    0.01318    0.00712    0.00620
O2    3    0.410746    0.521131    0.365879    11.00000    0.02542    0.02530 =
         0.02635    0.01049    0.00826    0.00541
O3    3    0.411811    0.527578    0.143773    11.00000    0.02765    0.03330 =
         0.02248    0.00876   -0.00165    0.00719
C1    1    0.612377    0.742651    0.343664    11.00000    0.02237    0.02120 =
         0.02105    0.00822    0.00396    0.00697
C2    1    0.652788    0.829066    0.483595    11.00000    0.01992    0.02142 =
         0.02335    0.00751    0.00300    0.00738
C3    1    0.630078    0.805736    0.599091    11.00000    0.03110    0.02348 =
         0.02316    0.00886    0.00428    0.00884
AFIX  43
H3    2    0.580235    0.712081    0.596330    11.00000   -1.20000
AFIX   0
C4    1    0.682339    0.923149    0.717956    11.00000    0.03727    0.03061 =
         0.02392    0.00723    0.00309    0.01410
C5    1    0.759591    1.060621    0.720256    11.00000    0.03278    0.02628 =
         0.02755    0.00110   -0.00148    0.00997
AFIX  43
H5    2    0.795124    1.138937    0.803099    11.00000   -1.20000
AFIX   0
C6    1    0.786528    1.087631    0.607608    11.00000    0.02164    0.02142 =
         0.03553    0.00588    0.00116    0.00603
C7    1    0.729724    0.967192    0.491314    11.00000    0.02155    0.02341 =
         0.02745    0.01013    0.00423    0.00744
C8    1    0.667612    0.830877    0.279499    11.00000    0.02486    0.02523 =
         0.02651    0.01144    0.00537    0.00887
C9    1    0.653147    0.905264    0.845638    11.00000    0.07825    0.04160 =
         0.02339    0.00943    0.00886    0.02345
AFIX 137
H9A   2    0.543307    0.940084    0.877856    11.00000   -1.50000
H9B   2    0.763995    0.960686    0.910870    11.00000   -1.50000
H9C   2    0.633198    0.803419    0.831031    11.00000   -1.50000
AFIX   0
C10   1    0.868904    1.233238    0.608727    11.00000    0.02868    0.02198 =
         0.05090    0.00837    0.00311    0.00280
AFIX 137
H10A  2    0.985304    1.231812    0.569452    11.00000   -1.50000
H10B  2    0.895547    1.304226    0.699534    11.00000   -1.50000
H10C  2    0.779788    1.258998    0.557928    11.00000   -1.50000
AFIX   0
C11   1    0.666324    0.809799    0.139432    11.00000    0.04645    0.03742 =
         0.02930    0.01905    0.01151    0.01267
AFIX 137
H11A  2    0.632403    0.706748    0.084429    11.00000   -1.50000
H11B  2    0.791049    0.852455    0.125655    11.00000   -1.50000
H11C  2    0.574667    0.856250    0.115560    11.00000   -1.50000
AFIX   0
C12   1    0.698608    0.474557    0.245811    11.00000    0.01996    0.01897 =
         0.02099    0.00474    0.00218    0.00288
C13   1    0.772746    0.441752    0.345528    11.00000    0.02714    0.03135 =
         0.02677    0.01330    0.00445    0.00656
AFIX  43
H13   2    0.723438    0.464684    0.426658    11.00000   -1.20000
AFIX   0
C14   1    0.920341    0.374784    0.324418    11.00000    0.03079    0.04101 =
         0.04304    0.02087    0.00141    0.01277
AFIX  43
H14   2    0.972756    0.351283    0.391625    11.00000   -1.20000
AFIX   0
C15   1    0.992140    0.341802    0.205946    11.00000    0.02660    0.03286 =
         0.04581    0.00614    0.00313    0.01193
AFIX  43
H15   2    1.093073    0.295610    0.191206    11.00000   -1.20000
AFIX   0
C16   1    0.914835    0.377056    0.110573    11.00000    0.02605    0.03100 =
         0.02647   -0.00273    0.00553    0.00442
C17   1    0.767915    0.443050    0.125966    11.00000    0.02604    0.02780 =
         0.01944    0.00376    0.00189    0.00394
AFIX  43
H17   2    0.716253    0.466012    0.058152    11.00000   -1.20000
HKLF 4
REM  1131 IN P-1
REM R1 =  0.0359 for   3111 Fo > 4sig(Fo)  and  0.0397 for all   3468 data
REM    202 parameters refined using      0 restraints
END
WGHT      0.0485      0.3453
REM Highest difference peak  0.298,  deepest hole -0.419,  1-sigma level  0.064
Q1    1   0.6516  0.9898  0.9124  11.00000  0.05    0.30
Q2    1   0.6086  0.5035  0.2486  11.00000  0.05    0.27
Q3    1   0.7555  0.4806  0.1944  11.00000  0.05    0.26
Q4    1   0.7098  0.8969  0.4935  11.00000  0.05    0.22
Q5    1   0.7156  0.4450  0.2834  11.00000  0.05    0.22
Q6    1   0.8285  1.1573  0.6057  11.00000  0.05    0.22
Q7    1   0.6300  0.7775  0.4178  11.00000  0.05    0.20
Q8    1   0.6845  0.8634  0.6570  11.00000  0.05    0.20
Q9    1   0.8289  0.4016  0.1181  11.00000  0.05    0.20
Q10   1   0.4634  0.8573  0.8431  11.00000  0.05    0.19
Q11   1   0.8568  0.4275  0.3337  11.00000  0.05    0.18
Q12   1   0.8593  0.9163  0.8973  11.00000  0.05    0.18
Q13   1   0.5585  0.6525  0.3097  11.00000  0.05    0.18
Q14   1   0.7592  1.0239  0.5440  11.00000  0.05    0.17
Q15   1   0.9679  0.3751  0.2672  11.00000  0.05    0.17
Q16   1   0.4894  0.7728  0.0894  11.00000  0.05    0.17
Q17   1   0.8225  1.0744  0.6662  11.00000  0.05    0.16
Q18   1   0.6840  0.8134  0.5388  11.00000  0.05    0.16
Q19   1   0.8048  0.7776  0.0988  11.00000  0.05    0.16
Q20   1   0.2511  0.4367  0.3689  11.00000  0.05    0.16
;
