# Supplementary material for: 3-(3-Fluoro­phenyl­sulfon­yl)-2,5,7-trimethyl-1-benzofuran
Source: Acta Crystallogr Sect E Struct Rep Online. 2011 Nov 19;67(Pt 12):o3359. doi: 10.1107/S1600536811048525 (PMC3239004; doi:10.1107/S1600536811048525)
Supplement: Supplementary file 2 [file e-67-o3359-Isup2.hkl]

# 
# h,k,l, Fc-squared, Fo-squared, sigma(Fo-squared) and status flag 
# 
data_I
_shelx_title ' 1131 IN P-1' 
_shelx_refln_list_code          4 
_shelx_F_calc_maximum      153.06 
_exptl_crystal_F_000       332.00 
_reflns_d_resolution_high  0.7683 
 
loop_ 
 _symmetry_equiv_pos_as_xyz 
 'x, y, z' 
 '-x, -y, -z' 
 
_cell_length_a     7.3603 
_cell_length_b    10.3121 
_cell_length_c    11.0590 
_cell_angle_alpha 111.753 
_cell_angle_beta   92.864 
_cell_angle_gamma 101.623 
 
_shelx_F_squared_multiplier     1.000 
 
loop_ 
 _refln_index_h 
 _refln_index_k 
 _refln_index_l 
 _refln_F_squared_calc 
 _refln_F_squared_meas 
 _refln_F_squared_sigma 
 _refln_observed_status 
   1   0   0     2008.85     1876.94     35.90 o 
   2   0   0      199.51      244.83      3.23 o 
   3   0   0     1034.60     1140.26     13.15 o 
   4   0   0      383.93      386.95      6.59 o 
   5   0   0        1.53        2.29      0.24 o 
   6   0   0        5.00        5.80      1.17 o 
   7   0   0       98.04       98.31      1.77 o 
   8   0   0      168.65      170.98      5.04 o 
   9   0   0        0.07        2.44      1.35 o 
  -9   1   0       66.76       63.93      3.78 o 
  -8   1   0       48.32       48.42      1.52 o 
  -7   1   0       51.32       48.45      1.53 o 
  -6   1   0        1.55        1.44      0.39 o 
  -5   1   0      415.10      460.44      4.64 o 
  -4   1   0        4.50        3.95      0.28 o 
  -3   1   0      606.58      631.29      5.45 o 
  -2   1   0    23426.54    17667.20    212.42 o 
  -1   1   0      506.96      521.90      4.37 o 
   0   1   0     1390.91     1221.07     11.11 o 
   1   1   0      118.04      102.88      1.24 o 
   2   1   0       36.14       33.85      1.01 o 
   3   1   0      318.42      362.08      6.47 o 
   4   1   0      215.92      238.86      5.44 o 
   5   1   0      240.09      246.71      5.78 o 
   6   1   0        4.87        3.18      2.07 o 
  -9   2   0       71.11       77.89      2.80 o 
  -8   2   0        4.15        6.26      0.82 o 
  -7   2   0        2.14        2.53      0.44 o 
  -6   2   0       59.49       58.99      2.23 o 
  -5   2   0      141.85      153.38      1.86 o 
  -4   2   0     4721.82     4711.69     58.86 o 
  -3   2   0       91.56       77.47      1.47 o 
  -2   2   0     2989.49     3104.45     41.57 o 
  -1   2   0      330.32      337.82      3.11 o 
   0   2   0     2843.77     2606.42     50.41 o 
   1   2   0     9560.70     8441.28     89.79 o 
   2   2   0        0.42        0.22      0.13 o 
   3   2   0     1056.44     1024.41     11.19 o 
   4   2   0       63.73       46.19      1.42 o 
   5   2   0       27.59       24.41      1.00 o 
   6   2   0      242.87      254.32      5.25 o 
  -9   3   0       43.91       51.88      2.42 o 
  -8   3   0       18.65       16.26      1.33 o 
  -7   3   0      414.11      393.53      7.05 o 
  -6   3   0      784.51      780.39     11.25 o 
  -5   3   0       27.97       34.41      1.18 o 
  -4   3   0     1204.82     1295.02     13.36 o 
  -3   3   0        3.90        7.64      0.36 o 
  -2   3   0      213.97      241.93      2.27 o 
  -1   3   0     2553.67     2549.42     20.40 o 
   0   3   0      755.36      800.55      7.06 o 
   1   3   0     7635.12     7083.06     80.43 o 
   2   3   0       52.39       46.56      0.83 o 
   3   3   0       57.71       56.31      0.89 o 
   4   3   0      181.42      169.69      2.09 o 
   5   3   0       39.56       45.82      0.91 o 
   6   3   0       73.28       73.39      1.70 o 
   7   3   0        3.00        2.52      0.72 o 
   8   3   0        0.34        0.26      0.43 o 
  -9   4   0      259.19      228.51      6.17 o 
  -8   4   0      248.05      223.76      5.92 o 
  -7   4   0        6.59        7.28      0.83 o 
  -6   4   0      346.74      373.50      6.42 o 
  -5   4   0      137.25      144.86      2.81 o 
  -4   4   0       96.89       96.47      1.53 o 
  -3   4   0      451.38      458.36      4.33 o 
  -2   4   0      296.59      294.91      2.85 o 
  -1   4   0      496.67      514.87      4.59 o 
   0   4   0      133.83      168.62      1.89 o 
   1   4   0     1937.10     1985.57     19.59 o 
   2   4   0      182.43      181.25      2.35 o 
   3   4   0        5.21        8.16      0.42 o 
   4   4   0        2.63        2.09      0.29 o 
   5   4   0       16.21       15.33      0.85 o 
   6   4   0       17.35       18.46      1.34 o 
   7   4   0      301.56      291.22      6.24 o 
   8   4   0       25.50       24.34      1.33 o 
  -9   5   0        5.06        4.77      1.15 o 
  -8   5   0       75.91       67.71      3.42 o 
  -7   5   0       23.60       21.06      1.65 o 
  -6   5   0        2.80        1.31      0.58 o 
  -5   5   0       34.88       40.50      2.88 o 
  -4   5   0      158.49      151.73      2.52 o 
  -3   5   0       19.31       24.29      0.61 o 
  -2   5   0       72.41       81.00      1.16 o 
  -1   5   0       88.38      105.08      1.40 o 
   0   5   0       11.27       12.45      0.44 o 
   1   5   0      301.79      303.57      3.67 o 
   2   5   0       39.40       44.62      1.08 o 
   3   5   0       57.55       55.05      1.45 o 
   4   5   0       30.46       35.82      1.47 o 
   5   5   0      316.48      308.94      5.42 o 
   6   5   0       56.25       53.80      4.05 o 
   7   5   0       80.30       81.43      4.86 o 
  -9   6   0        1.90        2.36      1.03 o 
  -8   6   0        6.20        5.36      1.20 o 
  -7   6   0       40.71       41.06      4.50 o 
  -6   6   0       11.97       14.98      1.20 o 
  -5   6   0      106.90      112.64      5.75 o 
  -4   6   0       98.75      111.91      1.84 o 
  -3   6   0      175.36      185.63      2.31 o 
  -2   6   0      298.43      296.03      3.11 o 
  -1   6   0      817.21      834.23      7.39 o 
   0   6   0        0.52        7.81      3.07 o 
   1   6   0      161.80      179.58      2.67 o 
   2   6   0      407.28      435.53      6.89 o 
   3   6   0     1150.93     1138.19     18.09 o 
   4   6   0       31.24       32.35      1.77 o 
   5   6   0       17.62       15.26      2.70 o 
   6   6   0        4.73        5.50      0.89 o 
   7   6   0      123.96      129.63      3.95 o 
  -8   7   0       13.07        9.47      1.53 o 
  -7   7   0       47.56       46.34      2.73 o 
  -6   7   0        0.02        0.10      0.55 o 
  -5   7   0      181.76      192.05      3.87 o 
  -4   7   0      507.72      515.07      6.02 o 
  -3   7   0      708.16      676.70      7.54 o 
  -2   7   0      133.60      123.72      1.85 o 
  -1   7   0       96.75       97.61      1.75 o 
   0   7   0       71.57       79.37      1.77 o 
   1   7   0      438.13      431.05     10.06 o 
   2   7   0        4.34        3.79      0.72 o 
   3   7   0      124.78      124.16      3.37 o 
   4   7   0        8.70        6.58      1.08 o 
   5   7   0       19.70       24.84      1.78 o 
   6   7   0       63.06       69.04      2.93 o 
  -8   8   0        5.51       10.84      3.42 o 
  -7   8   0       73.80       64.22      3.37 o 
  -6   8   0      185.89      198.59     10.62 o 
  -5   8   0      219.54      228.97      4.59 o 
  -4   8   0      382.79      373.91      5.50 o 
  -3   8   0       14.85       14.28      0.82 o 
  -2   8   0        2.89        1.20      0.34 o 
  -1   8   0     1311.32     1280.12     15.17 o 
   0   8   0      303.22      303.60      4.44 o 
   1   8   0        3.53        1.55      0.61 o 
   2   8   0       46.93       42.92      2.10 o 
   3   8   0       39.93       49.50      2.55 o 
   4   8   0      166.73      161.31      6.57 o 
   5   8   0        0.92        1.08      1.26 o 
  -8   9   0       95.37      111.18      4.96 o 
  -7   9   0       64.25       64.91      3.68 o 
  -6   9   0      132.58      131.55      5.15 o 
  -5   9   0       40.46       37.15      1.83 o 
  -4   9   0      100.89      103.03      2.54 o 
  -3   9   0      918.80      893.32     16.61 o 
  -2   9   0      478.42      472.52      8.42 o 
  -1   9   0       52.72       56.39      1.64 o 
   0   9   0       35.57       41.82      1.29 o 
   1   9   0        3.06        2.07      0.74 o 
   2   9   0       12.49       11.54      1.46 o 
   4   9   0      205.17      208.01      6.30 o 
  -7  10   0       21.02       17.33      2.29 o 
  -6  10   0       41.94       40.77      2.30 o 
  -5  10   0      310.62      325.63      8.64 o 
  -4  10   0      382.69      372.27      8.26 o 
  -3  10   0       37.59       35.23      2.79 o 
  -2  10   0       12.08       13.05      1.27 o 
  -1  10   0       36.47       35.59      1.49 o 
   0  10   0      189.82      185.76      4.66 o 
   1  10   0        0.02        0.90      0.89 o 
   2  10   0       25.36       29.64      2.35 o 
   3  10   0       29.09       37.95      2.67 o 
  -6  11   0      101.51      101.89      5.76 o 
  -5  11   0        6.68        4.66      2.25 o 
  -4  11   0        1.91        0.24      1.71 o 
  -3  11   0       84.53       86.86      3.31 o 
  -2  11   0      102.28      105.84      4.41 o 
  -1  11   0       49.55       50.15      2.29 o 
   0  11   0      145.45      165.81      4.51 o 
   1  11   0       40.67       43.40      3.60 o 
   2  11   0       16.50       16.23      1.97 o 
  -4  12   0       14.77       18.14      2.16 o 
  -3  12   0       97.78      101.87      3.81 o 
  -2  12   0       68.05       73.86      3.02 o 
  -1  12   0       60.93       72.91      4.68 o 
  -1 -12   1      160.76      173.16      7.74 o 
   0 -12   1       23.66       24.44      2.00 o 
   1 -12   1        2.15        0.80      0.73 o 
   2 -12   1       49.35       53.73      2.59 o 
   3 -12   1       38.10       39.80      2.29 o 
   4 -12   1       11.80       11.51      1.46 o 
   5 -12   1       36.80       31.58      2.43 o 
  -2 -11   1       22.81       26.89      2.35 o 
  -1 -11   1       16.54       10.56      1.64 o 
   0 -11   1       53.53       60.66      2.59 o 
   1 -11   1        9.44        9.72      1.23 o 
   2 -11   1        6.38        6.73      1.08 o 
   3 -11   1        0.03       -0.26      0.69 o 
   4 -11   1       16.76       16.59      2.07 o 
   5 -11   1      195.56      195.31      6.84 o 
   6 -11   1       14.91       19.62      2.88 o 
  -4 -10   1       52.66       57.00      3.96 o 
  -3 -10   1        1.42        3.05      1.71 o 
  -2 -10   1       60.68       64.04      3.17 o 
  -1 -10   1       22.48       20.19      2.43 o 
   0 -10   1        6.28        4.82      0.92 o 
   1 -10   1       94.98      101.44      2.32 o 
   2 -10   1        2.66        2.67      0.82 o 
   3 -10   1       80.93       78.68      7.83 o 
   4 -10   1        7.43        4.88      2.34 o 
   5 -10   1        0.58        0.09      0.53 o 
   6 -10   1       37.48       33.44      2.96 o 
   7 -10   1        4.51        7.11      1.78 o 
  -5  -9   1       24.62       16.17      1.71 o 
  -4  -9   1      146.99      145.47      4.84 o 
  -3  -9   1        6.44        4.67      1.08 o 
  -2  -9   1        0.00        0.70      0.69 o 
  -1  -9   1       80.14       83.47      2.90 o 
   0  -9   1        1.56        0.67      0.37 o 
   1  -9   1        0.83        0.67      0.42 o 
   2  -9   1        1.02        0.94      0.46 o 
   3  -9   1       38.54       34.73      2.83 o 
   4  -9   1        0.82        0.02      0.43 o 
   5  -9   1        0.02       -0.29      0.37 o 
   6  -9   1       32.04       32.66      2.61 o 
   7  -9   1        1.43        1.04      1.08 o 
   8  -9   1       18.46       19.67      2.35 o 
  -5  -8   1       13.50       15.46      1.53 o 
  -4  -8   1       40.64       32.98      2.04 o 
  -3  -8   1      188.53      183.09      7.11 o 
  -2  -8   1       20.54       25.98      1.49 o 
  -1  -8   1       37.84       29.90      1.30 o 
   0  -8   1       15.64       12.29      0.69 o 
   1  -8   1      236.96      251.99      3.75 o 
   2  -8   1      220.32      221.81      2.81 o 
   3  -8   1       43.39       37.20      1.17 o 
   4  -8   1        7.56        5.65      0.59 o 
   5  -8   1        5.99        7.14      0.89 o 
   6  -8   1        4.70        6.22      1.33 o 
   7  -8   1       59.71       62.19      3.33 o 
   8  -8   1       25.46       23.28      2.28 o 
  -6  -7   1       11.22       13.83      1.33 o 
  -5  -7   1       29.43       29.32      2.16 o 
  -4  -7   1       16.06       10.27      1.15 o 
  -3  -7   1       20.02       15.02      1.13 o 
  -2  -7   1       32.02       40.60      1.54 o 
  -1  -7   1       82.72       97.39      2.06 o 
   0  -7   1      290.36      301.10      3.52 o 
   1  -7   1      208.79      204.21      2.30 o 
   2  -7   1      430.79      410.83      4.13 o 
   3  -7   1        7.12        8.25      0.59 o 
   4  -7   1      334.92      322.55      4.14 o 
   5  -7   1      151.39      133.63      2.84 o 
   6  -7   1       15.33       23.51      1.59 o 
   7  -7   1       18.32       21.81      1.97 o 
   8  -7   1       27.65       24.11      4.23 o 
  -7  -6   1       84.92       82.17      3.51 o 
  -6  -6   1       59.40       60.09      2.35 o 
  -5  -6   1       57.13       52.72      2.16 o 
  -4  -6   1       33.04       32.01      1.50 o 
  -3  -6   1       34.35       34.42      1.79 o 
  -2  -6   1      889.16      915.55     12.82 o 
  -1  -6   1       34.72       27.45      0.82 o 
   0  -6   1      275.77      239.01      2.38 o 
   1  -6   1        2.06        4.02      0.31 o 
   2  -6   1     2231.83     2270.00     18.58 o 
   3  -6   1      552.50      536.53      5.04 o 
   4  -6   1      215.90      210.36      2.53 o 
   5  -6   1       65.74       62.61      2.08 o 
   6  -6   1       10.61       14.66      1.59 o 
   7  -6   1       19.43       13.99      2.43 o 
   8  -6   1        0.05       -0.57      0.73 o 
   9  -6   1       64.29       66.80      4.23 o 
  -7  -5   1        0.02       -0.27      0.51 o 
  -6  -5   1       35.37       33.42      1.53 o 
  -5  -5   1       26.60       25.58      1.12 o 
  -4  -5   1       63.23       64.97      1.74 o 
  -3  -5   1        0.65        0.81      0.27 o 
  -2  -5   1      641.17      664.98      6.55 o 
  -1  -5   1       23.70       29.95      0.75 o 
   0  -5   1     1677.34     1772.61     15.34 o 
   1  -5   1     1252.99     1326.61     10.60 o 
   2  -5   1     1063.19     1094.74      8.89 o 
   3  -5   1      524.77      529.20      4.99 o 
   4  -5   1       45.81       50.99      1.26 o 
   5  -5   1        8.48        7.14      0.76 o 
   6  -5   1       24.77       25.38      1.95 o 
   7  -5   1       59.16       68.62      4.77 o 
   8  -5   1      661.54      622.21     13.43 o 
   9  -5   1       91.70       96.68      5.13 o 
  -8  -4   1       10.64       10.73      0.82 o 
  -7  -4   1       94.57       97.15      2.55 o 
  -6  -4   1      219.27      218.07      4.22 o 
  -5  -4   1       53.39       52.19      1.21 o 
  -4  -4   1        3.90        6.25      0.34 o 
  -3  -4   1       58.17       76.87      1.18 o 
  -2  -4   1     2168.81     2328.34     21.34 o 
  -1  -4   1     1641.93     1789.15     16.43 o 
   0  -4   1       23.59       28.19      0.57 o 
   1  -4   1     1002.02      907.03      7.30 o 
   2  -4   1      454.01      475.49      4.10 o 
   3  -4   1      811.11      793.18      6.51 o 
   4  -4   1       69.73       96.48      1.29 o 
   5  -4   1      694.98      716.44      8.86 o 
   6  -4   1      913.62      931.80     13.47 o 
   7  -4   1       37.77       40.53      1.79 o 
   8  -4   1      105.26       94.44      3.87 o 
   9  -4   1        0.90       -0.81      0.81 o 
  -6  -3   1       82.72       78.92      2.95 o 
  -5  -3   1       56.02       57.64      1.27 o 
  -4  -3   1      136.86      147.53      2.36 o 
  -3  -3   1      139.67      142.28      1.87 o 
  -2  -3   1      113.05      106.78      1.32 o 
  -1  -3   1     1861.45     1794.86     16.34 o 
   0  -3   1      329.31      356.50      3.14 o 
   1  -3   1     1011.51      967.42      7.65 o 
   2  -3   1       16.76       16.71      0.38 o 
   3  -3   1     4591.47     4650.34     42.15 o 
   4  -3   1     1902.22     2008.48     16.97 o 
   5  -3   1      155.59      160.67      2.06 o 
   6  -3   1      422.73      419.33      5.89 o 
   7  -3   1       52.73       44.60      1.63 o 
   8  -3   1        0.74        1.33      0.69 o 
   9  -3   1       33.87       33.53      2.02 o 
  -6  -2   1      363.62      380.67      8.28 o 
  -5  -2   1      238.47      222.52      4.54 o 
  -4  -2   1      519.71      565.16      8.82 o 
  -3  -2   1        2.82       10.86      0.86 o 
  -2  -2   1       16.75       24.99      0.47 o 
  -1  -2   1     3026.77     2750.24     50.69 o 
   0  -2   1     1054.80     1074.70      8.30 o 
   1  -2   1     3357.26     3085.05     34.33 o 
   2  -2   1     6710.03     5925.95     48.16 o 
   3  -2   1      995.38     1035.54      8.42 o 
   4  -2   1      664.51      731.16      6.20 o 
   5  -2   1       63.54       70.81      1.12 o 
   6  -2   1       36.59       40.99      1.12 o 
   7  -2   1        0.47        0.09      0.31 o 
   8  -2   1        0.52        0.85      0.50 o 
   9  -2   1        7.29        5.38      1.08 o 
  -6  -1   1        4.84        6.37      1.38 o 
  -5  -1   1       54.24       51.35      3.70 o 
  -4  -1   1       12.16       15.45      0.94 o 
  -3  -1   1      100.43       90.27      2.40 o 
  -2  -1   1      511.76      537.32      6.30 o 
  -1  -1   1     2742.40     2552.37     27.88 o 
   0  -1   1     3180.92     2687.60     22.34 o 
   1  -1   1      550.21      536.50      3.73 o 
   2  -1   1      676.57      743.82      5.53 o 
   3  -1   1       97.29      118.43      1.38 o 
   4  -1   1      683.72      735.43      6.46 o 
   5  -1   1       43.47       45.88      0.77 o 
   6  -1   1       22.38       25.84      0.70 o 
   7  -1   1       38.47       35.08      1.21 o 
   8  -1   1       17.50       18.01      3.15 o 
   9  -1   1       18.06       17.92      1.33 o 
  -9   0   1        0.52        0.54      0.72 o 
  -8   0   1       11.94       13.10      0.82 o 
  -7   0   1        4.94        4.14      0.72 o 
  -6   0   1      122.43      120.51      3.19 o 
  -5   0   1       17.46       28.41      1.32 o 
  -4   0   1      165.69      191.90      3.41 o 
  -3   0   1      548.50      543.21      7.33 o 
  -2   0   1      721.12      679.90      8.35 o 
  -1   0   1      209.63      213.10      2.63 o 
   0   0   1     1260.48     1209.78     18.80 o 
   1   0   1     1546.84     1463.64     34.09 o 
   2   0   1     1758.05     1792.86     15.20 o 
   3   0   1       12.26       14.08      0.34 o 
   4   0   1      467.19      486.52      5.00 o 
   5   0   1      184.96      177.59      1.91 o 
   6   0   1        0.24        0.28      0.19 o 
   7   0   1      101.01       96.23      2.55 o 
   8   0   1      135.04      133.04      3.44 o 
   9   0   1       42.42       45.61      3.51 o 
  -9   1   1        6.75        6.00      0.82 o 
  -8   1   1      139.04      131.35      3.31 o 
  -7   1   1        3.35        2.57      0.51 o 
  -6   1   1        2.01        3.73      0.42 o 
  -5   1   1        0.30        0.26      0.18 o 
  -4   1   1      125.44      130.24      1.64 o 
  -3   1   1     2522.95     2576.58     30.26 o 
  -2   1   1     2167.44     2243.11     21.96 o 
  -1   1   1      237.24      249.36      2.28 o 
   0   1   1      516.70      537.03      4.70 o 
   1   1   1     4987.71     4363.38     41.19 o 
   2   1   1      455.94      520.04      5.65 o 
   3   1   1        0.03        3.89      0.22 o 
   4   1   1      159.62      171.77      2.01 o 
   5   1   1       97.81      103.21      1.48 o 
   6   1   1      212.95      217.26      2.87 o 
   7   1   1      104.53      103.29      2.61 o 
   8   1   1      118.60      118.91      3.05 o 
  -9   2   1        8.48        7.00      0.95 o 
  -8   2   1        0.11        0.07      0.81 o 
  -7   2   1        5.50        4.30      0.52 o 
  -6   2   1       16.02       17.37      0.83 o 
  -5   2   1       72.90       78.78      1.51 o 
  -4   2   1      675.21      707.91      8.92 o 
  -3   2   1     1231.87     1365.63     19.68 o 
  -2   2   1     1266.36     1264.70     10.76 o 
  -1   2   1     2049.78     2074.38     16.62 o 
   0   2   1      287.39      309.06      2.91 o 
   1   2   1     1253.53     1246.92     11.48 o 
   2   2   1       15.03       14.41      0.41 o 
   3   2   1      120.81      107.97      1.32 o 
   4   2   1       82.68       95.70      1.38 o 
   5   2   1      101.44      107.67      1.64 o 
   6   2   1      298.32      293.43      4.92 o 
   7   2   1        0.44        0.09      0.45 o 
   8   2   1       37.26       40.12      1.59 o 
  -9   3   1        5.50        5.05      0.95 o 
  -8   3   1        0.19        0.46      0.56 o 
  -7   3   1        5.71        4.05      0.66 o 
  -6   3   1      335.35      338.23      5.61 o 
  -5   3   1        9.75       17.20      1.23 o 
  -4   3   1      361.71      344.35      4.67 o 
  -3   3   1     1221.61     1282.31     12.22 o 
  -2   3   1     1084.30     1006.85      8.89 o 
  -1   3   1      229.32      224.78      2.23 o 
   0   3   1      107.19       80.53      1.08 o 
   1   3   1      187.70      202.88      2.29 o 
   2   3   1     2068.50     2155.10     21.09 o 
   3   3   1        0.89        2.83      0.26 o 
   4   3   1      137.49      118.12      1.78 o 
   5   3   1       67.94       76.17      1.76 o 
   6   3   1       81.56       76.95      1.87 o 
   7   3   1      238.44      234.56      5.22 o 
   8   3   1      184.53      186.41      4.46 o 
  -9   4   1       14.77       12.52      1.53 o 
  -8   4   1      212.69      196.09      5.41 o 
  -7   4   1       18.09       11.44      1.42 o 
  -6   4   1      186.48      189.98      6.55 o 
  -5   4   1       58.35       60.56      1.97 o 
  -4   4   1       85.50       62.12      1.38 o 
  -3   4   1      499.10      496.09      4.70 o 
  -2   4   1     1814.77     1818.78     14.94 o 
  -1   4   1      298.28      272.40      2.89 o 
   0   4   1     1980.26     1981.23     16.13 o 
   1   4   1      374.64      382.31      4.36 o 
   2   4   1     1345.68     1405.64     15.71 o 
   3   4   1      451.20      473.88      5.35 o 
   4   4   1       12.55       13.99      0.85 o 
   5   4   1      224.49      222.58      4.20 o 
   6   4   1      323.75      318.80      6.87 o 
   7   4   1        0.17       -0.50      0.56 o 
  -9   5   1       18.55       18.18      1.71 o 
  -8   5   1      109.79       93.61      4.14 o 
  -7   5   1        0.24        0.56      1.26 o 
  -6   5   1        0.19        0.46      0.44 o 
  -5   5   1      112.37       97.79      3.03 o 
  -4   5   1      150.78      149.97      2.56 o 
  -3   5   1      385.40      369.15      3.66 o 
  -2   5   1     1973.11     2010.48     18.39 o 
  -1   5   1      852.69      877.07      7.64 o 
   0   5   1      371.02      413.24      3.94 o 
   1   5   1      105.01      101.97      1.70 o 
   2   5   1      188.09      205.22      3.03 o 
   3   5   1      459.31      480.81      8.49 o 
   4   5   1       43.43       48.48      1.83 o 
   5   5   1       58.29       55.41      2.29 o 
   6   5   1        5.36        4.28      0.82 o 
   7   5   1       48.10       48.78      2.16 o 
  -9   6   1       58.79       75.95      4.41 o 
  -8   6   1        0.48        2.05      0.95 o 
  -7   6   1       35.69       41.45      2.42 o 
  -6   6   1        0.37        0.82      0.52 o 
  -5   6   1      129.13      112.38      2.95 o 
  -4   6   1       74.12       72.99      1.83 o 
  -3   6   1      510.80      500.26      5.38 o 
  -2   6   1      491.21      492.34      5.23 o 
  -1   6   1       18.38       15.87      0.72 o 
   0   6   1       10.76        9.10      0.48 o 
   1   6   1     1227.70     1231.87     13.80 o 
   2   6   1      420.67      429.48      7.87 o 
   3   6   1       46.62       38.66      1.73 o 
   4   6   1      318.26      303.62      6.29 o 
   5   6   1       10.31       10.32      1.20 o 
   6   6   1       12.51       11.49      1.27 o 
  -8   7   1       10.57        7.30      1.40 o 
  -7   7   1       22.32       16.91      4.05 o 
  -6   7   1       24.66       22.56      1.62 o 
  -5   7   1      146.67      143.27      3.29 o 
  -4   7   1        4.52        2.56      0.46 o 
  -3   7   1        0.47        2.41      0.42 o 
  -2   7   1      120.52      119.87      1.94 o 
  -1   7   1     1478.32     1472.81     15.98 o 
   0   7   1       95.29      102.00      2.45 o 
   1   7   1      119.57       99.94      2.48 o 
   2   7   1       55.30       46.03      2.00 o 
   3   7   1      131.47      133.20      3.67 o 
   4   7   1       27.81       25.40      1.98 o 
   5   7   1        0.58        0.42      0.73 o 
   6   7   1        2.79        4.42      1.08 o 
  -8   8   1        0.65        0.55      0.99 o 
  -7   8   1       28.68       24.86      2.29 o 
  -6   8   1       26.79       20.77      3.06 o 
  -5   8   1       18.68       22.28      1.56 o 
  -4   8   1        2.78        1.46      0.80 o 
  -3   8   1      301.89      299.88      4.12 o 
  -2   8   1       75.50       78.83      1.97 o 
  -1   8   1      105.96       96.22      2.17 o 
   0   8   1       74.07       70.21      1.71 o 
   1   8   1       87.05       90.90      6.19 o 
   2   8   1       43.81       44.60      3.55 o 
   3   8   1       54.36       53.66      6.48 o 
   4   8   1       79.30       65.10      3.12 o 
   5   8   1       30.24       25.93      2.10 o 
  -7   9   1       24.27       26.58      5.40 o 
  -6   9   1       14.79       10.47      1.71 o 
  -5   9   1        9.73        9.19      0.63 o 
  -4   9   1        0.65        1.00      0.83 o 
  -3   9   1      473.92      465.43      9.67 o 
  -2   9   1        8.80        9.57      1.08 o 
  -1   9   1      157.42      160.10      3.53 o 
   0   9   1       41.42       42.51      1.90 o 
   1   9   1        0.32        0.65      0.82 o 
   2   9   1       10.33        9.56      2.07 o 
   3   9   1        0.20       -0.62      0.69 o 
   4   9   1       81.48       84.86      3.88 o 
  -7  10   1        0.04       -0.72      1.20 o 
  -6  10   1       49.30       50.32      2.60 o 
  -5  10   1      574.51      572.36     11.33 o 
  -4  10   1        4.86        5.62      1.08 o 
  -3  10   1        9.08        7.78      2.70 o 
  -2  10   1       17.49       19.14      1.59 o 
  -1  10   1        0.55        0.46      0.49 o 
   0  10   1       27.74       27.25      1.79 o 
   1  10   1       42.23       39.36      2.67 o 
   2  10   1       26.84       27.85      3.33 o 
   3  10   1       72.89       84.41      4.01 o 
  -5  11   1        7.29        7.71      1.62 o 
  -4  11   1        0.19        0.45      0.76 o 
  -3  11   1       37.95       39.42      2.29 o 
  -2  11   1       84.43       79.95      3.17 o 
  -1  11   1       18.11       16.85      1.46 o 
   0  11   1       29.18       33.07      2.12 o 
   1  11   1      107.22      108.22      4.83 o 
  -3  12   1       33.63       28.93      2.25 o 
  -2  12   1       75.58       75.11      3.07 o 
   2 -13   2        3.82        5.29      1.08 o 
  -1 -12   2        2.37        2.79      1.20 o 
   0 -12   2        0.42        0.90      0.83 o 
   1 -12   2        7.53        5.69      2.07 o 
   2 -12   2       67.24       68.40      6.03 o 
   3 -12   2       79.63       81.96      6.03 o 
   4 -12   2       32.49       31.02      2.02 o 
   5 -12   2        0.10        0.87      0.86 o 
  -3 -11   2       23.21       28.80      2.35 o 
  -2 -11   2        1.75        1.71      1.02 o 
  -1 -11   2        1.95        2.53      1.03 o 
   0 -11   2      111.21      119.43      3.59 o 
   1 -11   2      175.54      184.51      3.69 o 
   2 -11   2      117.73      114.75      3.68 o 
   3 -11   2        1.68        1.11      0.90 o 
   4 -11   2        2.56        2.47      0.99 o 
   5 -11   2       60.54       65.97      2.68 o 
   6 -11   2      101.09      110.17      5.76 o 
  -4 -10   2       47.36       48.01      2.73 o 
  -3 -10   2       28.94       33.83      3.78 o 
  -2 -10   2       93.63       95.48      3.88 o 
  -1 -10   2      130.19      137.42      7.11 o 
   0 -10   2      149.86      143.32      3.87 o 
   1 -10   2        8.23       11.32      0.82 o 
   2 -10   2        0.35       -0.13      0.49 o 
   3 -10   2      103.93      102.66      3.37 o 
   4 -10   2      105.06       99.59      3.36 o 
   5 -10   2       92.87       96.48      2.34 o 
   6 -10   2       78.21       80.04      4.14 o 
   7 -10   2       26.54       28.25      2.73 o 
  -5  -9   2       18.10       22.48      1.84 o 
  -4  -9   2      172.01      171.67      5.28 o 
  -3  -9   2      248.61      258.89     13.50 o 
  -2  -9   2      119.97      116.85      4.07 o 
  -1  -9   2        0.44        2.25      0.89 o 
   0  -9   2        1.98        1.72      0.45 o 
   1  -9   2      237.68      229.86      3.73 o 
   2  -9   2      216.32      214.38      3.62 o 
   3  -9   2      165.34      159.99      3.47 o 
   4  -9   2       42.41       39.18      1.43 o 
   5  -9   2       33.59       34.61      1.71 o 
   6  -9   2      212.02      232.61      7.19 o 
   7  -9   2      120.18      111.27      4.83 o 
   8  -9   2        0.71        1.48      1.20 o 
  -6  -8   2       53.44       56.50      2.61 o 
  -5  -8   2      127.49      131.68      4.20 o 
  -4  -8   2      171.24      164.06      4.83 o 
  -3  -8   2       38.27       38.76      2.10 o 
  -2  -8   2       11.02       10.79      1.35 o 
  -1  -8   2      109.09       94.86      2.11 o 
   0  -8   2      177.55      174.82      2.68 o 
   1  -8   2      251.58      246.72      3.10 o 
   2  -8   2      136.43      126.89      1.92 o 
   3  -8   2       64.79       58.79      1.42 o 
   4  -8   2      225.18      238.44      3.43 o 
   5  -8   2       92.98       94.75      2.61 o 
   6  -8   2        0.25        0.90      0.86 o 
   7  -8   2       11.63       13.94      2.79 o 
   8  -8   2       24.48       27.37      3.51 o 
  -6  -7   2       39.33       45.53      2.16 o 
  -5  -7   2        0.90        1.17      0.81 o 
  -4  -7   2        0.10       -0.44      0.54 o 
  -3  -7   2      221.01      206.59      5.67 o 
  -2  -7   2      142.93      144.46      2.99 o 
  -1  -7   2       70.79       63.75      1.42 o 
   0  -7   2      130.71      122.38      1.67 o 
   1  -7   2       96.96       95.76      1.37 o 
   2  -7   2      551.39      564.37      5.30 o 
   3  -7   2       51.89       53.90      1.42 o 
   4  -7   2       68.22       64.80      1.43 o 
   5  -7   2        1.97        1.06      0.49 o 
   6  -7   2       93.34      106.14      3.62 o 
   7  -7   2       34.91       35.22      2.42 o 
   8  -7   2        0.77        1.15      0.99 o 
  -7  -6   2        1.61        0.92      0.63 o 
  -6  -6   2        3.99        2.75      0.69 o 
  -5  -6   2       45.53       44.68      1.91 o 
  -4  -6   2      150.69      153.20      4.07 o 
  -3  -6   2      208.12      193.98      3.56 o 
  -2  -6   2      140.99      126.37      2.34 o 
  -1  -6   2        0.05        0.42      0.31 o 
   0  -6   2      320.28      310.10      2.77 o 
   1  -6   2       11.11       15.89      0.56 o 
   2  -6   2      177.30      183.56      2.13 o 
   3  -6   2       10.26       16.06      0.56 o 
   4  -6   2      168.45      172.94      2.26 o 
   5  -6   2        5.12       10.27      0.96 o 
   6  -6   2        0.07        0.85      0.55 o 
   7  -6   2        6.36        4.84      1.08 o 
   8  -6   2       30.95       29.20      2.22 o 
   9  -6   2        9.91        6.65      1.46 o 
  -7  -5   2       38.51       37.17      1.59 o 
  -6  -5   2       28.20       28.54      1.33 o 
  -5  -5   2       21.09       19.66      1.08 o 
  -4  -5   2       83.74       86.15      2.28 o 
  -3  -5   2       20.24       28.77      0.84 o 
  -2  -5   2      157.11      174.81      2.24 o 
  -1  -5   2      129.73      131.22      1.82 o 
   0  -5   2     1187.06     1236.83     10.86 o 
   1  -5   2        3.59        5.13      0.29 o 
   2  -5   2      613.40      638.29      5.48 o 
   3  -5   2       26.15       39.27      0.84 o 
   4  -5   2       79.53       67.68      1.42 o 
   5  -5   2       45.17       38.60      1.54 o 
   6  -5   2       12.22       12.72      1.11 o 
   7  -5   2        5.86        4.44      0.99 o 
   8  -5   2      125.73      119.03      4.68 o 
   9  -5   2       22.47       24.68      3.24 o 
  -8  -4   2        8.83        7.38      0.90 o 
  -7  -4   2       16.17       14.69      0.82 o 
  -6  -4   2        8.17        6.32      0.99 o 
  -5  -4   2       10.11        8.75      0.48 o 
  -4  -4   2       14.35       17.89      0.56 o 
  -3  -4   2        4.79        6.55      0.34 o 
  -2  -4   2      769.89      862.67      9.77 o 
  -1  -4   2       93.48      123.30      1.52 o 
   0  -4   2      389.85      418.18      3.92 o 
   1  -4   2       29.68       34.15      0.64 o 
   2  -4   2      294.08      254.76      2.33 o 
   3  -4   2      143.17      140.10      1.55 o 
   4  -4   2       14.75       20.56      0.99 o 
   5  -4   2       39.12       41.86      1.26 o 
   6  -4   2      278.09      268.08      5.39 o 
   7  -4   2        5.92        5.49      1.02 o 
   8  -4   2        7.81        7.90      1.20 o 
   9  -4   2       62.21       59.95      2.93 o 
  -6  -3   2        6.39        6.24      0.68 o 
  -5  -3   2       76.59       89.95      4.11 o 
  -4  -3   2      605.16      623.66      7.06 o 
  -3  -3   2       13.48       14.76      0.64 o 
  -2  -3   2      269.00      337.45      3.66 o 
  -1  -3   2      182.61      187.26      2.31 o 
   0  -3   2     1992.48     2000.20     16.19 o 
   1  -3   2     1108.23     1071.24      8.45 o 
   2  -3   2       42.39       38.80      0.59 o 
   3  -3   2        1.15        2.61      0.20 o 
   4  -3   2      694.66      697.35      6.76 o 
   5  -3   2       51.22       41.82      1.29 o 
   6  -3   2       96.45       92.26      2.02 o 
   7  -3   2       89.16       88.43      2.23 o 
   8  -3   2       26.40       29.48      1.62 o 
   9  -3   2       43.60       46.37      2.48 o 
  -7  -2   2       35.22       34.02      3.96 o 
  -6  -2   2      334.51      317.01     12.42 o 
  -5  -2   2       28.80       28.23      4.05 o 
  -4  -2   2        1.32        4.35      0.69 o 
  -3  -2   2        5.05        1.65      0.33 o 
  -2  -2   2      849.69      783.30      8.55 o 
  -1  -2   2     2194.51     2075.75     39.25 o 
   0  -2   2     1131.14     1119.18      9.67 o 
   1  -2   2        1.06        1.55      0.16 o 
   2  -2   2      662.76      639.06      5.08 o 
   3  -2   2       74.73       61.68      1.10 o 
   4  -2   2      373.32      387.40      3.62 o 
   5  -2   2      337.26      351.52      3.71 o 
   6  -2   2       56.28       54.13      1.37 o 
   7  -2   2       39.93       39.35      1.30 o 
   8  -2   2       48.19       49.46      2.22 o 
   9  -2   2       40.77       42.99      2.22 o 
  -7  -1   2       22.61       20.34      3.24 o 
  -6  -1   2        0.27        0.07      0.90 o 
  -5  -1   2      120.53      111.25      3.29 o 
  -4  -1   2      443.86      445.35      7.18 o 
  -3  -1   2      783.44      724.62     10.44 o 
  -2  -1   2       86.02       77.91      1.03 o 
  -1  -1   2      105.29      108.31      1.42 o 
   0  -1   2     3282.90     2907.18     30.67 o 
   1  -1   2      630.52      603.36      5.37 o 
   2  -1   2      660.77      628.77      6.09 o 
   3  -1   2      673.25      670.23      5.85 o 
   4  -1   2       24.84       19.50      0.42 o 
   5  -1   2      235.32      206.44      2.65 o 
   6  -1   2       95.37       93.99      1.94 o 
   7  -1   2       31.72       33.32      2.71 o 
   8  -1   2       41.21       40.26      1.91 o 
   9  -1   2       63.54       69.68      2.73 o 
  -9   0   2       27.23       27.24      1.27 o 
  -8   0   2        0.12       -0.18      0.38 o 
  -7   0   2       75.36       70.30      3.07 o 
  -6   0   2      108.19      111.63      1.70 o 
  -5   0   2      662.22      640.32      6.38 o 
  -4   0   2       52.91       53.21      0.81 o 
  -3   0   2      116.39      113.50      1.40 o 
  -2   0   2      402.08      401.43      4.46 o 
  -1   0   2     1121.79     1069.46      8.96 o 
   0   0   2     2639.22     2492.26     33.47 o 
   1   0   2     2245.71     2105.95     19.42 o 
   2   0   2       60.19       76.31      1.11 o 
   3   0   2      316.30      271.63      2.89 o 
   4   0   2      156.54      161.32      1.79 o 
   5   0   2      123.50      127.29      1.78 o 
   6   0   2       44.79       44.51      1.44 o 
   7   0   2       80.50       82.56      2.04 o 
   8   0   2       26.38       27.48      1.80 o 
  -9   1   2       59.35       59.74      2.16 o 
  -8   1   2       31.67       31.77      1.40 o 
  -7   1   2      253.38      249.72      4.47 o 
  -6   1   2       26.51       26.84      0.72 o 
  -5   1   2      131.58      133.23      1.69 o 
  -4   1   2      237.60      253.32      3.06 o 
  -3   1   2      449.00      400.95      5.11 o 
  -2   1   2      204.88      199.23      2.30 o 
  -1   1   2     1156.92     1087.92      8.82 o 
   0   1   2       33.27       33.67      0.53 o 
   1   1   2     1526.09     1511.23     12.37 o 
   2   1   2      309.01      294.41      3.23 o 
   3   1   2       13.50        7.46      0.35 o 
   4   1   2       28.95       27.99      0.67 o 
   5   1   2      203.41      205.57      2.34 o 
   6   1   2       49.32       49.89      1.44 o 
   7   1   2        1.17        1.36      0.49 o 
   8   1   2        1.87        1.44      0.64 o 
  -9   2   2      125.83      123.66      3.63 o 
  -8   2   2       10.97       11.67      1.02 o 
  -7   2   2       42.42       42.30      1.46 o 
  -6   2   2      110.05      104.62      2.29 o 
  -5   2   2      132.67      113.44      2.11 o 
  -4   2   2      282.10      300.04      4.15 o 
  -3   2   2       41.07       47.68      0.91 o 
  -2   2   2       55.80       65.57      1.11 o 
  -1   2   2      783.15      732.61      6.20 o 
   0   2   2     1426.26     1454.79     11.86 o 
   1   2   2       20.61       22.98      0.48 o 
   2   2   2        1.90        1.11      0.20 o 
   3   2   2       66.14       77.02      1.28 o 
   4   2   2       75.63       79.60      1.30 o 
   5   2   2        1.25        1.51      0.33 o 
   6   2   2        0.38        0.15      0.34 o 
   7   2   2       27.58       26.89      2.07 o 
   8   2   2        0.21        0.72      0.60 o 
  -9   3   2       27.44       24.23      1.65 o 
  -8   3   2       37.52       41.92      5.04 o 
  -7   3   2       14.10       13.08      1.60 o 
  -6   3   2       93.48       85.72      2.21 o 
  -5   3   2        0.20        0.31      0.35 o 
  -4   3   2        4.31        4.15      0.35 o 
  -3   3   2       75.40       57.84      1.56 o 
  -2   3   2      288.51      269.71      2.67 o 
  -1   3   2      520.41      506.97      4.55 o 
   0   3   2       31.89       28.83      0.59 o 
   1   3   2      358.77      420.65      4.25 o 
   2   3   2      143.46      154.85      2.10 o 
   3   3   2       87.22       94.96      1.58 o 
   4   3   2        5.99        7.98      0.76 o 
   5   3   2       39.07       38.69      1.36 o 
   6   3   2        0.16        0.36      0.51 o 
   7   3   2      244.77      230.25      6.66 o 
   8   3   2       41.68       46.15      2.10 o 
  -9   4   2        9.44        9.36      1.27 o 
  -8   4   2       19.99       19.91      1.65 o 
  -7   4   2        6.42        7.89      1.08 o 
  -6   4   2        1.50        0.53      0.68 o 
  -5   4   2        6.01        3.88      0.58 o 
  -4   4   2      109.39       89.09      2.54 o 
  -3   4   2      486.17      469.55      4.57 o 
  -2   4   2      125.44      150.89      1.80 o 
  -1   4   2       25.36       26.74      0.68 o 
   0   4   2      373.70      383.86      3.67 o 
   1   4   2        0.09        0.57      0.24 o 
   2   4   2       24.05       32.46      0.93 o 
   3   4   2        4.70        5.00      0.69 o 
   4   4   2       28.82       25.62      1.33 o 
   5   4   2      384.31      356.10      7.76 o 
   6   4   2       23.93       27.92      1.71 o 
   7   4   2        3.59        3.11      0.82 o 
  -9   5   2        0.06        0.32      0.82 o 
  -8   5   2        0.87        0.82      1.08 o 
  -7   5   2        6.91        6.71      1.98 o 
  -6   5   2        7.67        5.55      0.83 o 
  -5   5   2      255.96      266.76      5.08 o 
  -4   5   2      113.00      120.11      2.27 o 
  -3   5   2       13.17       19.56      0.67 o 
  -2   5   2        6.56        6.42      0.42 o 
  -1   5   2      109.67      105.47      1.50 o 
   0   5   2      156.67      148.09      1.85 o 
   1   5   2        1.30        3.19      0.39 o 
   2   5   2       62.26       50.81      1.92 o 
   3   5   2      806.56      771.77     12.98 o 
   4   5   2       47.33       51.73      2.04 o 
   5   5   2       35.13       31.68      1.78 o 
   6   5   2        0.81        1.99      0.82 o 
   7   5   2       42.25       39.08      2.16 o 
  -9   6   2        0.00       -0.72      1.26 o 
  -8   6   2        0.84        1.05      0.82 o 
  -7   6   2      182.65      174.53      5.53 o 
  -6   6   2       66.75       75.54      2.76 o 
  -5   6   2       20.97       20.03      1.42 o 
  -4   6   2        1.99        2.28      0.38 o 
  -3   6   2       79.10       81.79      1.85 o 
  -2   6   2      589.90      585.90      6.55 o 
  -1   6   2      122.80      130.63      1.96 o 
   0   6   2      202.47      185.77      2.82 o 
   1   6   2      399.35      383.85      6.13 o 
   2   6   2        2.23        2.77      0.63 o 
   3   6   2       22.64       20.50      1.39 o 
   4   6   2       38.50       39.51      2.16 o 
   5   6   2       56.07       55.50      2.61 o 
   6   6   2       83.38       89.44      3.50 o 
  -8   7   2       30.03       30.48      2.48 o 
  -7   7   2        2.75        1.76      1.08 o 
  -6   7   2       19.50       20.70      1.91 o 
  -5   7   2       43.43       49.68      2.88 o 
  -4   7   2      414.54      415.31      5.92 o 
  -3   7   2      126.11      127.50      2.42 o 
  -2   7   2      426.31      405.11      4.69 o 
  -1   7   2      549.44      524.77      7.04 o 
   0   7   2        5.78        5.04      0.56 o 
   1   7   2      103.94       96.90      3.35 o 
   2   7   2       36.94       39.23      3.31 o 
   3   7   2      147.20      151.48      4.90 o 
   4   7   2      229.41      216.56      8.82 o 
   5   7   2       56.41       65.62      3.05 o 
  -8   8   2       14.67       19.38      2.61 o 
  -7   8   2       58.13       54.38      3.30 o 
  -6   8   2      274.98      284.87     10.26 o 
  -5   8   2       55.70       59.17      1.53 o 
  -4   8   2      221.31      210.92      3.71 o 
  -3   8   2      297.90      290.36      5.69 o 
  -2   8   2       14.19       13.11      1.20 o 
  -1   8   2        0.08        0.21      0.41 o 
   0   8   2      132.93      141.31      2.89 o 
   1   8   2       91.86       95.15      3.82 o 
   2   8   2      132.06      140.93      5.49 o 
   3   8   2       80.74       87.53      3.69 o 
   4   8   2       75.96       69.23      3.31 o 
  -7   9   2       49.40       51.43      3.96 o 
  -6   9   2      121.59      116.32      7.47 o 
  -5   9   2       96.70       99.20      2.47 o 
  -4   9   2        0.25        0.86      0.63 o 
  -3   9   2        2.23        3.51      0.89 o 
  -2   9   2      163.29      175.53      4.83 o 
  -1   9   2      218.75      223.46      4.25 o 
   0   9   2      148.93      156.83      3.64 o 
   1   9   2       43.49       49.19      6.84 o 
   2   9   2       12.68        9.84      1.53 o 
   3   9   2       14.02       20.16      2.04 o 
  -6  10   2        0.15        1.26      1.44 o 
  -5  10   2        0.55        0.39      0.57 o 
  -4  10   2       47.51       48.25      2.33 o 
  -3  10   2      113.64      117.65      4.05 o 
  -2  10   2       93.19       92.50      3.36 o 
  -1  10   2      113.15      123.05      3.71 o 
   0  10   2       27.18       24.99      1.79 o 
   1  10   2        2.28        2.97      1.15 o 
   2  10   2        0.13       -0.12      0.95 o 
  -5  11   2       34.12       32.95      1.56 o 
  -4  11   2        7.53        7.87      1.71 o 
  -3  11   2       62.29       62.83      4.23 o 
  -2  11   2       18.77       19.13      1.69 o 
  -1  11   2       11.00       12.36      3.06 o 
   0  11   2        1.32        0.72      1.44 o 
   1 -13   3       31.96       29.88      3.24 o 
   2 -13   3       15.02       15.59      1.56 o 
   3 -13   3       58.30       57.51      2.73 o 
  -2 -12   3       43.21       45.78      5.40 o 
  -1 -12   3       41.83       42.12      2.86 o 
   0 -12   3      117.08      120.23      3.79 o 
   1 -12   3      158.01      159.51      4.32 o 
   2 -12   3        6.47        5.63      1.15 o 
   3 -12   3        0.56        2.52      0.89 o 
   4 -12   3        7.25        8.23      1.20 o 
   5 -12   3       19.60       19.82      1.60 o 
  -3 -11   3        9.08        7.43      1.46 o 
  -2 -11   3       20.62       22.75      2.10 o 
  -1 -11   3      112.79      113.84      4.45 o 
   0 -11   3       79.95       82.83      2.93 o 
   1 -11   3       48.47       52.60      1.78 o 
   2 -11   3       52.24       55.20      2.61 o 
   3 -11   3        3.23        2.78      1.35 o 
   4 -11   3       25.24       24.54      1.98 o 
   5 -11   3       13.19       15.06      1.33 o 
   6 -11   3        2.01        1.30      0.92 o 
  -4 -10   3        5.62        4.74      1.20 o 
  -3 -10   3       25.91       27.55      3.69 o 
  -2 -10   3        1.69        0.79      0.90 o 
  -1 -10   3        8.35       11.35      1.53 o 
   0 -10   3        1.25        2.09      0.43 o 
   1 -10   3       94.74       83.49      2.19 o 
   2 -10   3       11.33        9.59      0.99 o 
   3 -10   3        1.81        0.79      0.60 o 
   4 -10   3       24.70       23.99      1.64 o 
   5 -10   3        0.65        0.49      0.49 o 
   6 -10   3        8.67        4.23      1.46 o 
   7 -10   3       48.86       57.48      7.56 o 
  -5  -9   3        0.01        0.28      0.69 o 
  -4  -9   3        2.73        3.74      1.08 o 
  -3  -9   3        2.22        5.18      1.12 o 
  -2  -9   3       48.00       53.73      3.06 o 
  -1  -9   3        6.32        2.13      0.90 o 
   0  -9   3       70.54       73.11      1.65 o 
   1  -9   3       50.69       56.40      1.70 o 
   2  -9   3       35.34       35.40      1.81 o 
   3  -9   3      108.12      106.46      2.42 o 
   4  -9   3        8.39        5.26      0.64 o 
   5  -9   3       71.15       69.18      1.73 o 
   6  -9   3      195.77      189.79      6.39 o 
   7  -9   3       81.59       83.08      4.20 o 
   8  -9   3        1.14        0.36      1.15 o 
  -6  -8   3        3.09        1.44      0.76 o 
  -5  -8   3       12.49       12.13      1.33 o 
  -4  -8   3       70.74       76.87      2.99 o 
  -3  -8   3        9.35       12.28      1.27 o 
  -2  -8   3        0.45        0.54      0.60 o 
  -1  -8   3       21.02       19.51      1.45 o 
   0  -8   3       81.45       86.89      1.67 o 
   1  -8   3        5.97        6.08      0.53 o 
   2  -8   3        1.02        0.60      0.31 o 
   3  -8   3      391.80      402.60      5.35 o 
   4  -8   3      283.53      285.52      5.45 o 
   5  -8   3       43.63       38.93      1.64 o 
   6  -8   3        0.93       -0.12      0.76 o 
   7  -8   3       76.31       80.01      3.88 o 
   8  -8   3       94.66      105.38      4.64 o 
  -6  -7   3       37.94       39.77      4.14 o 
  -5  -7   3       21.33       25.34      1.59 o 
  -4  -7   3       73.61       61.95      2.61 o 
  -3  -7   3      113.29      106.79      3.37 o 
  -2  -7   3        0.03        0.62      0.41 o 
  -1  -7   3      232.21      228.75      3.22 o 
   0  -7   3        5.69        7.72      0.48 o 
   1  -7   3       85.85       92.94      1.39 o 
   2  -7   3      146.91      160.59      2.28 o 
   3  -7   3      243.64      223.78      3.06 o 
   4  -7   3        0.03        0.26      0.32 o 
   5  -7   3       27.25       22.75      1.34 o 
   6  -7   3      210.08      204.61      5.15 o 
   7  -7   3      251.75      246.89      7.19 o 
   8  -7   3      102.51      108.04      4.52 o 
  -7  -6   3       44.42       44.91      3.87 o 
  -6  -6   3       75.04       74.54      2.55 o 
  -5  -6   3       67.04       68.82      2.35 o 
  -4  -6   3       39.79       38.80      1.77 o 
  -3  -6   3      323.56      330.22      5.99 o 
  -2  -6   3      171.64      191.46      3.05 o 
  -1  -6   3      374.98      419.72      4.76 o 
   0  -6   3      325.06      364.30      3.52 o 
   1  -6   3       22.91       13.16      0.48 o 
   2  -6   3      137.51      164.85      1.98 o 
   3  -6   3      121.76      129.01      1.65 o 
   4  -6   3      545.64      556.48      5.62 o 
   5  -6   3      147.46      153.93      3.60 o 
   6  -6   3      154.13      164.77      6.48 o 
   7  -6   3       81.15       78.55      8.73 o 
   8  -6   3      178.35      188.85      6.75 o 
   9  -6   3       31.32       35.11      2.67 o 
  -7  -5   3       65.05       63.41      2.34 o 
  -6  -5   3       23.50       22.40      2.16 o 
  -5  -5   3      117.21      111.81      2.99 o 
  -4  -5   3      356.27      345.09      6.37 o 
  -3  -5   3      567.03      575.40      5.82 o 
  -2  -5   3      811.50      810.40      8.55 o 
  -1  -5   3      325.41      302.82      3.47 o 
   0  -5   3        0.24        4.88      0.29 o 
   1  -5   3       18.24       27.26      0.58 o 
   2  -5   3      166.82      168.39      1.78 o 
   3  -5   3      217.10      228.93      2.50 o 
   4  -5   3      560.68      500.85      7.93 o 
   5  -5   3        0.42       -0.10      0.39 o 
   6  -5   3      150.12      148.63      3.81 o 
   7  -5   3      136.93      135.49      4.58 o 
   8  -5   3      143.58      147.62      4.96 o 
   9  -5   3       59.46       58.49      3.18 o 
  -8  -4   3        4.63        4.01      0.56 o 
  -7  -4   3       98.74       89.65      3.24 o 
  -6  -4   3      237.67      233.66      6.84 o 
  -5  -4   3      175.18      168.91      2.90 o 
  -4  -4   3      713.78      701.48      7.97 o 
  -3  -4   3      497.40      494.70      5.33 o 
  -2  -4   3       77.24       58.28      1.16 o 
  -1  -4   3       23.59       25.48      0.73 o 
   0  -4   3      565.04      546.24      4.54 o 
   1  -4   3        9.17       13.88      0.50 o 
   2  -4   3      268.76      221.82      2.03 o 
   3  -4   3       92.67       81.01      1.04 o 
   4  -4   3      495.05      513.60      6.47 o 
   5  -4   3       49.67       53.43      1.58 o 
   6  -4   3       51.36       50.00      1.71 o 
   7  -4   3      141.16      135.09      3.53 o 
   8  -4   3       36.88       42.82      2.00 o 
   9  -4   3       15.17       15.67      1.77 o 
  -6  -3   3      307.63      318.55      7.29 o 
  -5  -3   3       80.69       84.93      1.84 o 
  -4  -3   3       42.90       39.94      0.95 o 
  -3  -3   3      212.29      246.59      3.38 o 
  -2  -3   3      599.37      613.18      7.43 o 
  -1  -3   3      158.33      160.75      2.54 o 
   0  -3   3     1653.41     1678.56     13.68 o 
   1  -3   3      269.04      270.85      2.42 o 
   2  -3   3       31.96       33.73      0.54 o 
   3  -3   3        1.75        5.48      0.27 o 
   4  -3   3      204.44      193.37      2.64 o 
   5  -3   3       63.70       54.97      1.52 o 
   6  -3   3       48.12       48.77      1.55 o 
   7  -3   3       46.54       44.16      2.18 o 
   8  -3   3       65.18       68.38      2.99 o 
   9  -3   3        2.15        2.35      0.99 o 
  -6  -2   3        6.78        5.98      1.50 o 
  -5  -2   3       15.27       14.72      0.71 o 
  -4  -2   3      124.19      122.42      1.92 o 
  -3  -2   3      730.61      716.89      7.35 o 
  -2  -2   3     1463.45     1532.08     16.14 o 
  -1  -2   3        0.07        0.28      0.14 o 
   0  -2   3      214.43      219.14      2.06 o 
   1  -2   3        8.30        3.16      0.19 o 
   2  -2   3      357.99      405.70      3.45 o 
   3  -2   3        0.18        0.18      0.14 o 
   4  -2   3      129.57      121.44      1.73 o 
   5  -2   3       71.36       73.19      1.51 o 
   6  -2   3       14.53       13.47      0.94 o 
   7  -2   3        5.66        5.12      0.90 o 
   8  -2   3        0.18        0.00      0.60 o 
   9  -2   3       31.56       33.20      2.88 o 
  -9  -1   3        0.10        0.00      0.54 o 
  -8  -1   3       39.34       35.37      1.27 o 
  -7  -1   3       25.59       22.93      0.97 o 
  -6  -1   3       17.49       19.36      0.68 o 
  -5  -1   3      110.04      116.54      1.55 o 
  -4  -1   3       91.61       92.10      1.27 o 
  -3  -1   3       70.76       80.82      1.12 o 
  -2  -1   3      321.28      371.99      4.23 o 
  -1  -1   3      112.75      119.85      1.36 o 
   0  -1   3      378.45      360.74      3.17 o 
   1  -1   3       84.17       73.68      0.88 o 
   2  -1   3     1699.16     1762.25     16.66 o 
   3  -1   3       18.88       12.47      0.51 o 
   4  -1   3       37.04       40.07      0.81 o 
   5  -1   3       42.30       50.24      1.07 o 
   6  -1   3      254.73      259.17      4.91 o 
   7  -1   3        6.62        8.47      1.71 o 
   8  -1   3       26.95       23.20      1.59 o 
  -9   0   3        3.40        4.03      0.64 o 
  -8   0   3       29.96       30.60      1.40 o 
  -7   0   3       21.36       21.54      1.09 o 
  -6   0   3       16.38       18.00      0.65 o 
  -5   0   3        7.18        8.06      0.53 o 
  -4   0   3        6.64        5.31      0.33 o 
  -3   0   3      199.00      218.95      2.79 o 
  -2   0   3        6.27       11.33      0.36 o 
  -1   0   3       94.28      105.42      1.18 o 
   0   0   3      734.55      756.04      5.97 o 
   1   0   3       84.16       65.48      1.64 o 
   2   0   3      612.33      662.05      7.40 o 
   3   0   3      844.68      938.86     10.04 o 
   4   0   3      471.31      477.43      5.03 o 
   5   0   3       23.39       30.39      0.93 o 
   6   0   3        6.98       10.37      0.76 o 
   7   0   3      111.89      111.35      4.59 o 
   8   0   3       16.09       12.79      1.20 o 
  -9   1   3        8.09        9.59      0.95 o 
  -8   1   3       32.56       32.35      1.59 o 
  -7   1   3       27.62       27.92      1.95 o 
  -6   1   3        1.94        1.88      0.55 o 
  -5   1   3        8.29        7.10      0.50 o 
  -4   1   3      127.23      134.65      2.37 o 
  -3   1   3        0.03        0.23      0.16 o 
  -2   1   3       77.66       70.28      0.84 o 
  -1   1   3        4.95        6.94      0.36 o 
   0   1   3      226.35      214.00      2.13 o 
   1   1   3     1603.95     1659.55     16.07 o 
   2   1   3     1052.09     1062.22      9.81 o 
   3   1   3       38.83       26.57      0.69 o 
   4   1   3        0.51        2.44      0.35 o 
   5   1   3      197.85      197.56      3.38 o 
   6   1   3      209.32      209.93      4.19 o 
   7   1   3      232.33      233.01      6.03 o 
   8   1   3        6.16        7.54      1.35 o 
  -9   2   3       40.02       39.88      1.97 o 
  -8   2   3       34.81       39.75      1.97 o 
  -7   2   3       77.85       78.74      2.25 o 
  -6   2   3       16.85       19.06      0.99 o 
  -5   2   3      151.61      151.26      2.81 o 
  -4   2   3      388.90      383.41      5.67 o 
  -3   2   3       99.45      101.82      1.73 o 
  -2   2   3       13.39       18.37      0.45 o 
  -1   2   3      882.94      892.29      8.01 o 
   0   2   3      432.38      428.32      3.91 o 
   1   2   3       30.10       44.55      0.80 o 
   2   2   3        0.55        2.66      0.29 o 
   3   2   3     1072.83     1110.00     12.27 o 
   4   2   3      389.52      395.32      7.85 o 
   5   2   3      329.77      326.72      6.21 o 
   6   2   3       65.53       62.20      2.35 o 
   7   2   3      285.61      299.65      6.87 o 
   8   2   3        0.09       -0.34      0.56 o 
  -9   3   3       65.43       71.28      2.99 o 
  -8   3   3      129.96      130.00      4.01 o 
  -7   3   3      213.17      206.70      5.41 o 
  -6   3   3       85.37       90.34      4.00 o 
  -5   3   3      205.70      206.57      3.98 o 
  -4   3   3      124.12      111.05      2.15 o 
  -3   3   3      742.41      797.28      7.56 o 
  -2   3   3        0.25        0.48      0.18 o 
  -1   3   3      203.16      282.86      2.96 o 
   0   3   3        0.04        4.30      0.31 o 
   1   3   3      956.16      995.76      8.80 o 
   2   3   3      737.91      790.25      7.84 o 
   3   3   3      928.71      948.73     13.43 o 
   4   3   3       89.03       86.24      2.50 o 
   5   3   3      195.40      185.58      4.77 o 
   6   3   3        4.72        5.85      0.89 o 
   7   3   3        3.62        3.39      0.86 o 
  -9   4   3       72.28       75.86      3.24 o 
  -8   4   3      155.69      164.61      5.03 o 
  -7   4   3      201.91      205.77      5.65 o 
  -6   4   3       36.38       34.32      1.66 o 
  -5   4   3      235.18      245.32      4.69 o 
  -4   4   3      143.21      140.48      2.95 o 
  -3   4   3        0.38        4.40      0.31 o 
  -2   4   3        1.37        4.96      0.41 o 
  -1   4   3      303.34      329.84      3.34 o 
   0   4   3      672.81      751.87      6.69 o 
   1   4   3      566.36      573.66      5.66 o 
   2   4   3       56.98       59.57      1.36 o 
   3   4   3      267.73      262.10      8.27 o 
   4   4   3       14.96       14.61      1.14 o 
   5   4   3        3.49        3.51      0.89 o 
   6   4   3      119.58      117.54      3.82 o 
   7   4   3       76.75       78.54      3.05 o 
  -9   5   3       55.13       53.69      5.13 o 
  -8   5   3       88.03       90.87      3.74 o 
  -7   5   3      172.56      178.11      5.41 o 
  -6   5   3       57.77       60.02      2.32 o 
  -5   5   3       16.31       24.00      1.35 o 
  -4   5   3      228.38      204.76      2.99 o 
  -3   5   3      433.69      439.24      6.73 o 
  -2   5   3      360.16      397.33      4.39 o 
  -1   5   3       37.12       29.31      0.84 o 
   0   5   3        9.66        5.86      0.45 o 
   1   5   3       78.64       71.05      2.43 o 
   2   5   3        4.30        5.42      0.83 o 
   3   5   3        2.37        2.24      0.99 o 
   4   5   3      232.21      242.78     11.34 o 
   5   5   3       23.87       23.62      2.16 o 
   6   5   3       36.17       38.94      2.22 o 
  -8   6   3       53.02       63.45      5.31 o 
  -7   6   3        3.75        2.70      1.02 o 
  -6   6   3      119.31      125.29      7.47 o 
  -5   6   3       87.92       85.50      2.41 o 
  -4   6   3      374.35      373.93      5.00 o 
  -3   6   3       87.66       87.71      2.05 o 
  -2   6   3        0.38        0.00      0.29 o 
  -1   6   3       15.98       17.52      0.79 o 
   0   6   3       10.16        8.70      0.64 o 
   1   6   3        0.04       -0.05      0.45 o 
   2   6   3      154.71      164.39      4.55 o 
   3   6   3       23.00       29.63      2.04 o 
   4   6   3       30.26       31.52      5.76 o 
   5   6   3        6.89        6.79      1.20 o 
   6   6   3        1.23        0.97      0.82 o 
  -8   7   3       67.93       69.23      3.68 o 
  -7   7   3      119.08      115.25      4.64 o 
  -6   7   3      104.69      103.63      4.26 o 
  -5   7   3        1.88        2.22      0.64 o 
  -4   7   3        0.66        0.09      0.36 o 
  -3   7   3       21.79       19.89      1.01 o 
  -2   7   3       17.52       14.89      1.10 o 
  -1   7   3       46.97       40.44      1.39 o 
   0   7   3       15.31       16.71      0.96 o 
   1   7   3        2.39        3.33      1.00 o 
   2   7   3        0.14        0.10      0.69 o 
   3   7   3       19.42       20.07      2.16 o 
   4   7   3        0.47       -0.83      1.26 o 
   5   7   3       20.96       19.65      1.91 o 
  -7   8   3       19.68       19.69      2.22 o 
  -6   8   3        2.38        2.49      1.08 o 
  -5   8   3        4.35        5.05      0.56 o 
  -4   8   3       29.75       29.04      1.38 o 
  -3   8   3        9.69       10.87      1.62 o 
  -2   8   3        3.94        4.68      0.89 o 
  -1   8   3       38.09       33.20      1.40 o 
   0   8   3       55.60       52.51      1.69 o 
   1   8   3       17.68       19.81      1.91 o 
   2   8   3        6.42        5.53      1.53 o 
   3   8   3       50.17       52.73      5.22 o 
   4   8   3       11.94       10.64      1.59 o 
  -7   9   3        0.04        0.09      1.20 o 
  -6   9   3       18.04       17.15      2.16 o 
  -5   9   3        6.08        6.58      1.35 o 
  -4   9   3        1.42        2.05      0.82 o 
  -3   9   3        0.18        0.82      0.69 o 
  -2   9   3       19.14       16.36      1.46 o 
  -1   9   3        1.23        0.87      0.69 o 
   0   9   3       92.40      101.23      3.33 o 
   1   9   3      113.18      111.98     12.60 o 
   2   9   3       19.79       25.56      2.35 o 
   3   9   3       15.75       15.92      3.69 o 
  -5  10   3       26.10       24.33      1.66 o 
  -4  10   3       37.22       34.84      2.16 o 
  -3  10   3        4.14        3.64      1.08 o 
  -2  10   3       29.57       37.68      5.94 o 
  -1  10   3      223.63      240.54      6.03 o 
   0  10   3       79.74       85.68      4.20 o 
   1  10   3       32.88       34.82      2.86 o 
  -3  11   3      108.31      109.70      4.01 o 
  -2  11   3        6.23        5.72      1.25 o 
  -1  11   3       44.12       38.16      3.60 o 
   0 -13   4        0.28        0.18      1.80 o 
   1 -13   4       39.04       36.90      3.60 o 
   2 -13   4        0.47       -0.51      0.69 o 
   3 -13   4        8.08        4.62      1.62 o 
   4 -13   4        2.16        2.90      1.17 o 
  -2 -12   4       44.54       49.34      3.12 o 
  -1 -12   4       19.40       16.62      1.90 o 
   0 -12   4        3.23        1.51      0.84 o 
   1 -12   4       21.93       22.96      2.43 o 
   2 -12   4       19.52       23.99      1.77 o 
   3 -12   4        9.33       10.65      1.33 o 
   4 -12   4       21.18       18.87      1.59 o 
   5 -12   4       33.85       34.90      4.41 o 
  -3 -11   4       97.70       87.19      4.95 o 
  -2 -11   4       94.28      105.56      4.26 o 
  -1 -11   4        5.27        6.17      1.33 o 
   0 -11   4       29.14       34.64      1.89 o 
   1 -11   4       50.93       49.82      1.76 o 
   2 -11   4      184.21      179.77      4.89 o 
   3 -11   4        9.86       11.80      1.33 o 
   4 -11   4        0.11       -0.21      0.69 o 
   5 -11   4       11.57       10.55      1.16 o 
   6 -11   4      186.56      200.10      5.46 o 
  -4 -10   4       53.58       57.05      2.92 o 
  -3 -10   4       51.84       54.78      2.86 o 
  -2 -10   4      213.01      219.99      6.36 o 
  -1 -10   4       93.34       93.26      3.75 o 
   0 -10   4      210.20      203.65      3.61 o 
   1 -10   4       32.21       27.64      1.25 o 
   2 -10   4       75.95       84.43      2.92 o 
   3 -10   4       31.36       28.36      1.57 o 
   4 -10   4       39.32       39.97      1.80 o 
   5 -10   4       70.36       69.72      1.89 o 
   6 -10   4      178.94      186.89      6.75 o 
   7 -10   4       60.44       65.49     11.61 o 
  -5  -9   4       35.94       39.38      2.29 o 
  -4  -9   4       82.03       93.57      3.60 o 
  -3  -9   4      228.38      235.34      8.55 o 
  -2  -9   4      567.04      545.10     11.90 o 
  -1  -9   4       77.20       67.67      2.99 o 
   0  -9   4       17.35       18.51      0.96 o 
   1  -9   4       11.66       10.68      0.79 o 
   2  -9   4      360.36      366.26      5.32 o 
   3  -9   4        9.73        9.61      0.77 o 
   4  -9   4        0.32        0.44      0.42 o 
   5  -9   4       85.83       85.73      2.00 o 
   6  -9   4        4.27        5.79      1.44 o 
   7  -9   4       54.61       59.86      3.69 o 
   8  -9   4       17.25       13.44      2.16 o 
  -6  -8   4        2.49        1.65      0.90 o 
  -5  -8   4      180.88      183.69      5.15 o 
  -4  -8   4      180.74      166.44      4.77 o 
  -3  -8   4       85.78       83.97      3.12 o 
  -2  -8   4      110.79      125.89      4.01 o 
  -1  -8   4      153.04      151.75      3.73 o 
   0  -8   4      263.17      228.56      3.43 o 
   1  -8   4      125.98      134.10      2.14 o 
   2  -8   4      113.41      115.88      1.82 o 
   3  -8   4      104.05       99.80      2.09 o 
   4  -8   4      406.64      397.25      5.01 o 
   5  -8   4       15.28       16.83      1.48 o 
   6  -8   4        8.22        9.40      2.61 o 
   7  -8   4       73.42       88.51      4.19 o 
   8  -8   4        4.20        3.50      1.38 o 
  -6  -7   4        1.39        0.65      0.60 o 
  -5  -7   4       29.68       25.43      1.59 o 
  -4  -7   4        0.96        0.74      0.63 o 
  -3  -7   4      109.50      103.75      3.30 o 
  -2  -7   4      645.74      588.87     12.09 o 
  -1  -7   4      507.99      514.61      6.12 o 
   0  -7   4       16.14       13.55      0.56 o 
   1  -7   4      330.72      319.77      3.34 o 
   2  -7   4      106.20      110.27      1.54 o 
   3  -7   4       22.00       23.04      0.78 o 
   4  -7   4      503.35      493.35      6.34 o 
   5  -7   4        0.96        1.04      0.94 o 
   6  -7   4       16.00       19.91      1.59 o 
   7  -7   4       14.35       16.55      1.97 o 
   8  -7   4        1.24        1.28      1.03 o 
  -7  -6   4       11.72       12.97      1.12 o 
  -6  -6   4       88.37       85.41      2.79 o 
  -5  -6   4       22.91       24.98      1.46 o 
  -4  -6   4      306.26      292.04      6.62 o 
  -3  -6   4       72.21       76.77      2.66 o 
  -2  -6   4      122.12      132.04      2.23 o 
  -1  -6   4      838.15      848.09      8.84 o 
   0  -6   4      160.01      186.36      1.95 o 
   1  -6   4       13.19       11.00      0.42 o 
   2  -6   4      116.94      105.62      1.56 o 
   3  -6   4       38.85       38.70      0.82 o 
   4  -6   4      174.18      166.55      2.40 o 
   5  -6   4      204.25      198.04      4.31 o 
   6  -6   4        5.75        6.35      1.16 o 
   7  -6   4        0.04        0.67      0.86 o 
   8  -6   4        2.51        1.82      1.98 o 
  -7  -5   4        9.35        8.46      1.08 o 
  -6  -5   4        7.10        9.00      1.08 o 
  -5  -5   4       20.65       17.10      1.44 o 
  -4  -5   4       51.51       56.52      2.70 o 
  -3  -5   4       36.84       37.35      1.09 o 
  -2  -5   4        3.83        5.33      0.49 o 
  -1  -5   4      170.38      171.04      4.16 o 
   0  -5   4        5.48        6.50      0.27 o 
   1  -5   4        0.00        0.11      0.14 o 
   2  -5   4       79.21       96.48      1.24 o 
   3  -5   4      136.21      127.95      2.09 o 
   4  -5   4      155.77      144.63      2.17 o 
   5  -5   4      667.31      664.87      9.19 o 
   6  -5   4        2.01        1.75      0.56 o 
   7  -5   4       65.45       63.17      5.27 o 
   8  -5   4       12.54       10.12      1.28 o 
   9  -5   4       52.94       61.21      4.68 o 
  -8  -4   4       95.35       91.09      3.42 o 
  -7  -4   4       95.23       96.74      2.61 o 
  -6  -4   4       56.61       53.82      2.34 o 
  -5  -4   4       91.75       93.07      3.42 o 
  -4  -4   4        5.35        6.78      0.43 o 
  -3  -4   4       85.12       80.08      1.58 o 
  -2  -4   4        1.18        0.92      0.29 o 
  -1  -4   4       92.35      113.39      1.85 o 
   0  -4   4      536.47      559.93      5.48 o 
   1  -4   4      550.68      530.65      4.36 o 
   2  -4   4       43.14       54.80      0.86 o 
   3  -4   4      404.37      400.68      3.34 o 
   4  -4   4      173.31      176.27      2.37 o 
   5  -4   4     1436.14     1374.43     17.07 o 
   6  -4   4       61.31       62.61      1.98 o 
   7  -4   4       94.91       89.39      4.05 o 
   8  -4   4        8.09        6.84      1.27 o 
   9  -4   4       72.04       72.63      5.13 o 
  -8  -3   4        9.18        9.18      1.08 o 
  -7  -3   4       95.32       94.05      2.48 o 
  -6  -3   4      316.51      309.94      6.23 o 
  -5  -3   4      462.44      442.37      5.80 o 
  -4  -3   4       68.24       52.35      1.10 o 
  -3  -3   4       43.25       31.82      0.77 o 
  -2  -3   4       29.32       32.77      0.70 o 
  -1  -3   4        1.02        1.69      0.19 o 
   0  -3   4      472.62      534.33      4.67 o 
   1  -3   4      451.50      458.43      3.79 o 
   2  -3   4       18.80       17.31      0.44 o 
   3  -3   4      810.81      755.33      7.18 o 
   4  -3   4      342.56      341.82      4.18 o 
   5  -3   4     1285.81     1260.98     14.53 o 
   6  -3   4      138.04      142.57      3.60 o 
   7  -3   4       50.28       50.40      2.48 o 
   8  -3   4       77.90       72.84      3.24 o 
   9  -3   4        0.01        1.62      1.62 o 
  -8  -2   4       32.48       34.38      1.40 o 
  -7  -2   4      122.40      125.12      3.05 o 
  -6  -2   4      535.18      535.99      7.95 o 
  -5  -2   4      351.58      342.61      3.75 o 
  -4  -2   4       37.05       38.79      1.14 o 
  -3  -2   4        5.69        1.33      0.24 o 
  -2  -2   4      100.29       87.59      1.30 o 
  -1  -2   4       44.29       58.03      0.78 o 
   0  -2   4        0.29        0.77      0.14 o 
   1  -2   4      994.79     1021.54      8.21 o 
   2  -2   4      442.39      429.19      3.89 o 
   3  -2   4      326.30      316.21      3.00 o 
   4  -2   4      269.76      280.21      3.58 o 
   5  -2   4      662.80      642.81      8.86 o 
   6  -2   4      541.10      537.97      9.44 o 
   7  -2   4       51.05       51.13      2.42 o 
   8  -2   4       70.47       69.64      2.99 o 
  -9  -1   4       60.76       65.13      3.06 o 
  -8  -1   4       62.54       63.33      2.10 o 
  -7  -1   4       11.84       13.16      1.17 o 
  -6  -1   4      488.31      483.53      9.12 o 
  -5  -1   4      250.98      246.83      3.52 o 
  -4  -1   4      487.61      486.13      5.57 o 
  -3  -1   4        3.38        1.78      0.32 o 
  -2  -1   4     1362.78     1424.14     14.84 o 
  -1  -1   4      314.40      320.57      3.00 o 
   0  -1   4      122.89      111.28      1.28 o 
   1  -1   4       88.83       78.61      0.99 o 
   2  -1   4      165.48      147.25      2.13 o 
   3  -1   4        1.23        4.36      0.32 o 
   4  -1   4      498.93      496.33      6.36 o 
   5  -1   4       16.79       15.67      0.96 o 
   6  -1   4      686.89      703.56     14.40 o 
   7  -1   4       36.73       32.86      1.91 o 
   8  -1   4      144.96      147.53      4.52 o 
  -9   0   4       12.69       11.79      1.02 o 
  -8   0   4       60.63       62.09      2.22 o 
  -7   0   4        5.10        5.41      0.57 o 
  -6   0   4      766.93      765.80     10.92 o 
  -5   0   4      556.10      566.84      6.47 o 
  -4   0   4     1286.58     1360.51     17.45 o 
  -3   0   4       67.93       58.04      1.26 o 
  -2   0   4      722.51      664.65      6.74 o 
  -1   0   4      151.62      152.51      1.76 o 
   0   0   4      433.72      520.17      4.60 o 
   1   0   4      397.79      425.07      3.90 o 
   2   0   4      376.50      385.78      4.13 o 
   3   0   4      291.72      340.64      5.68 o 
   4   0   4      473.20      444.34      5.82 o 
   5   0   4      391.77      385.97      5.83 o 
   6   0   4      741.61      734.88     12.25 o 
   7   0   4       12.84       12.80      1.27 o 
   8   0   4        1.44        1.80      0.82 o 
  -9   1   4        4.76        5.41      0.89 o 
  -8   1   4      132.37      129.72      3.75 o 
  -7   1   4       25.62       29.22      2.66 o 
  -6   1   4      648.53      659.76      9.79 o 
  -5   1   4      652.54      621.10      8.39 o 
  -4   1   4      497.04      473.97      5.67 o 
  -3   1   4      215.69      208.37      2.68 o 
  -2   1   4       74.81       95.51      1.26 o 
  -1   1   4        4.51        4.69      0.27 o 
   0   1   4       57.03       78.20      1.09 o 
   1   1   4      433.02      523.35      4.45 o 
   2   1   4      307.34      273.74      3.33 o 
   3   1   4      114.97      110.01      2.04 o 
   4   1   4      166.10      150.50      3.60 o 
   5   1   4      106.81      106.58      2.77 o 
   6   1   4       47.22       45.00      2.70 o 
   7   1   4       12.80       14.56      2.34 o 
   8   1   4       47.00       41.48      2.61 o 
  -9   2   4       63.99       64.90      5.94 o 
  -8   2   4       66.93       62.57      2.61 o 
  -7   2   4        7.99        8.27      1.08 o 
  -6   2   4       38.37       31.70      1.37 o 
  -5   2   4     1202.44     1166.58     16.34 o 
  -4   2   4        3.04        4.39      0.48 o 
  -3   2   4       70.53       62.87      1.38 o 
  -2   2   4       54.90       68.28      1.11 o 
  -1   2   4       63.21       63.61      1.08 o 
   0   2   4       10.04        7.77      0.41 o 
   1   2   4        3.14        6.56      0.33 o 
   2   2   4        1.36        0.40      0.25 o 
   3   2   4        0.10        0.34      0.46 o 
   4   2   4      181.39      180.24      4.59 o 
   5   2   4       30.95       30.16      1.71 o 
   6   2   4        1.10        1.10      0.81 o 
   7   2   4       33.10       39.57      2.10 o 
  -9   3   4        4.90       10.13      4.05 o 
  -8   3   4        2.27        2.15      0.82 o 
  -7   3   4      106.18       99.20      3.50 o 
  -6   3   4       55.50       58.97      1.97 o 
  -5   3   4      572.15      527.02      8.36 o 
  -4   3   4        6.29        4.71      0.53 o 
  -3   3   4       49.66       46.49      0.87 o 
  -2   3   4        2.85        2.57      0.29 o 
  -1   3   4      257.59      290.21      3.02 o 
   0   3   4      116.39       97.79      1.44 o 
   1   3   4      212.45      235.74      2.85 o 
   2   3   4      450.74      469.79      6.15 o 
   3   3   4       22.19       23.18      1.35 o 
   4   3   4      191.50      188.73      5.03 o 
   5   3   4       18.59       16.71      1.38 o 
   6   3   4       19.27       17.36      1.71 o 
   7   3   4       22.37       20.68      1.65 o 
  -9   4   4       41.15       47.45      2.67 o 
  -8   4   4       22.97       24.46      1.90 o 
  -7   4   4        0.32        0.99      0.76 o 
  -6   4   4       90.83       88.52      2.92 o 
  -5   4   4      168.81      163.56      4.18 o 
  -4   4   4      204.07      198.05      3.47 o 
  -3   4   4       36.35       40.94      1.14 o 
  -2   4   4       32.98       36.76      0.92 o 
  -1   4   4       39.18       42.44      1.00 o 
   0   4   4      204.24      185.97      2.33 o 
   1   4   4      612.05      629.35      6.87 o 
   2   4   4      276.72      266.40      5.78 o 
   3   4   4       24.01       19.00      1.55 o 
   4   4   4       48.93       47.05      2.29 o 
   5   4   4       12.16       13.08      1.40 o 
   6   4   4       12.61       12.59      1.44 o 
  -8   5   4       31.21       26.72      2.22 o 
  -7   5   4       39.62       45.62      2.88 o 
  -6   5   4        0.04       -0.56      0.56 o 
  -5   5   4       29.34       24.92      1.72 o 
  -4   5   4      191.91      167.07      2.71 o 
  -3   5   4      131.46      132.99      2.12 o 
  -2   5   4      115.42      104.29      1.77 o 
  -1   5   4      434.70      418.28      4.67 o 
   0   5   4       26.01       23.14      0.92 o 
   1   5   4      354.01      329.38      5.57 o 
   2   5   4      110.74      116.21      3.43 o 
   3   5   4      139.43      135.38      4.46 o 
   4   5   4      174.03      163.37      5.03 o 
   5   5   4       24.35       24.55      1.91 o 
   6   5   4        0.14        0.65      0.82 o 
  -8   6   4        2.36        1.27      1.08 o 
  -7   6   4       35.87       46.36      5.40 o 
  -6   6   4       11.75       16.66      2.88 o 
  -5   6   4      105.48      113.60      2.94 o 
  -4   6   4       43.52       47.32      1.41 o 
  -3   6   4      360.65      342.16      5.11 o 
  -2   6   4       38.92       39.03      1.40 o 
  -1   6   4      140.90      135.07      2.67 o 
   0   6   4        0.34        0.31      0.39 o 
   1   6   4      325.32      308.05      6.14 o 
   2   6   4      401.35      385.86     13.14 o 
   3   6   4       53.97       58.05      2.86 o 
   4   6   4       77.50       77.32      3.96 o 
   5   6   4      196.37      197.74      6.05 o 
  -8   7   4       10.34        6.56      1.59 o 
  -7   7   4      155.22      165.58     12.60 o 
  -6   7   4       95.90       99.02      4.32 o 
  -5   7   4      241.92      236.86      4.89 o 
  -4   7   4       39.08       38.23      2.05 o 
  -3   7   4       11.87       11.93      1.37 o 
  -2   7   4       31.78       33.67      1.78 o 
  -1   7   4      136.37      125.98      2.88 o 
   0   7   4      168.37      163.62      3.32 o 
   1   7   4       37.21       42.39      2.01 o 
   2   7   4      304.23      315.62      8.46 o 
   3   7   4      226.41      243.34      7.13 o 
   4   7   4       20.17       17.75      3.33 o 
  -7   8   4      133.88      134.24      5.53 o 
  -6   8   4       64.38       72.77      3.81 o 
  -5   8   4       17.14       18.71      1.07 o 
  -4   8   4       12.83       11.36      0.95 o 
  -3   8   4        0.87        0.54      0.69 o 
  -2   8   4      331.39      315.97      7.25 o 
  -1   8   4        4.59        6.74      1.08 o 
   0   8   4      120.78      132.45      2.93 o 
   1   8   4       88.79      104.41      4.33 o 
   2   8   4       85.58       82.25      3.88 o 
   3   8   4       35.99       33.00      3.78 o 
  -6   9   4       41.47       46.63      3.02 o 
  -5   9   4       21.79       20.35      1.39 o 
  -4   9   4       68.98       66.31      2.77 o 
  -3   9   4       45.92       40.83      2.22 o 
  -2   9   4      171.43      176.18      5.02 o 
  -1   9   4       38.40       40.40      2.15 o 
   0   9   4        1.32        1.41      0.84 o 
   1   9   4        0.45        1.12      1.12 o 
   2   9   4      119.66      122.55      5.09 o 
  -4  10   4       17.98       20.84      4.59 o 
  -3  10   4       16.83       15.29      1.59 o 
  -2  10   4        0.37       -0.65      0.82 o 
  -1  10   4        9.98        7.94      2.97 o 
   0  10   4       23.75       31.68      3.42 o 
   0 -13   5       97.27       95.95      6.48 o 
   1 -13   5       78.86       91.81      5.40 o 
   2 -13   5        0.66        0.12      0.82 o 
   3 -13   5       99.93       98.22      3.68 o 
   4 -13   5       25.60       25.18      1.98 o 
  -2 -12   5       18.23       23.08      2.15 o 
  -1 -12   5       63.45       65.60      3.43 o 
   0 -12   5       64.18       67.22      2.76 o 
   1 -12   5      265.82      263.39      6.19 o 
   2 -12   5        0.05       -0.18      0.64 o 
   3 -12   5        0.64        0.84      0.73 o 
   4 -12   5       15.22       13.62      1.46 o 
   5 -12   5        1.70        1.07      0.76 o 
  -3 -11   5       25.14       25.74      2.22 o 
  -2 -11   5        0.28        0.98      0.86 o 
  -1 -11   5      101.38       88.46      6.75 o 
   0 -11   5       64.64       62.69      3.28 o 
   1 -11   5       17.60       17.53      1.11 o 
   2 -11   5       61.40       56.87      2.54 o 
   3 -11   5        6.65        6.43      2.79 o 
   4 -11   5      163.66      160.90      4.51 o 
   5 -11   5        0.23        0.16      0.72 o 
   6 -11   5        8.55        8.97      1.83 o 
  -4 -10   5        4.65        6.15      1.25 o 
  -3 -10   5       20.60       14.94      1.65 o 
  -2 -10   5        1.05        0.99      1.35 o 
  -1 -10   5       38.37       42.17      2.41 o 
   0 -10   5        0.01       -0.38      0.38 o 
   1 -10   5       72.59       65.61      2.94 o 
   2 -10   5      206.79      186.43      4.89 o 
   3 -10   5      109.48       99.64      3.31 o 
   4 -10   5        0.22       -0.22      0.56 o 
   5 -10   5       38.32       37.50      1.49 o 
   6 -10   5       49.40       49.60      3.50 o 
   7 -10   5      140.89      152.65      6.30 o 
  -5  -9   5        1.91        2.25      0.89 o 
  -4  -9   5       46.55       48.40      2.54 o 
  -3  -9   5       74.84       76.48      3.17 o 
  -2  -9   5       58.31       50.64      2.54 o 
  -1  -9   5        0.67        2.49      0.82 o 
   0  -9   5      383.15      337.34      5.29 o 
   1  -9   5        0.94        0.73      0.44 o 
   2  -9   5        3.10        0.32      0.40 o 
   3  -9   5      241.73      232.71      3.71 o 
   4  -9   5       29.23       33.23      1.24 o 
   5  -9   5      101.62      104.06      2.98 o 
   6  -9   5       68.71       70.18      6.66 o 
   7  -9   5      103.68      101.26      4.77 o 
  -6  -8   5       17.73       18.26      1.51 o 
  -5  -8   5       74.10       67.47      2.79 o 
  -4  -8   5      229.98      223.75      5.91 o 
  -3  -8   5        3.98        4.60      0.95 o 
  -2  -8   5       40.97       29.48      1.82 o 
  -1  -8   5      137.13      138.40      3.37 o 
   0  -8   5       33.51       27.37      1.14 o 
   1  -8   5        2.83        4.35      0.44 o 
   2  -8   5       14.80       16.88      0.63 o 
   3  -8   5      350.90      363.09      4.66 o 
   4  -8   5      151.71      144.73      2.46 o 
   5  -8   5       10.14       10.87      1.00 o 
   6  -8   5      110.42      110.97      4.86 o 
   7  -8   5       65.92       64.63      3.69 o 
   8  -8   5      131.02      131.37     11.61 o 
  -6  -7   5      105.80       99.86      3.30 o 
  -5  -7   5        0.01        0.47      0.60 o 
  -4  -7   5       57.56       64.17      2.59 o 
  -3  -7   5      185.61      175.47      4.76 o 
  -2  -7   5      314.05      287.58     15.12 o 
  -1  -7   5      101.34       94.80      2.55 o 
   0  -7   5      113.08      111.55      1.43 o 
   1  -7   5        0.05        0.05      0.21 o 
   2  -7   5       43.41       41.69      0.89 o 
   3  -7   5       81.97       68.35      1.35 o 
   4  -7   5      239.64      226.02      3.22 o 
   5  -7   5       10.20        9.42      1.10 o 
   6  -7   5      317.94      306.66      8.46 o 
   7  -7   5      130.16      118.19      4.84 o 
   8  -7   5      255.81      259.04      8.02 o 
  -7  -6   5        3.95        3.50      0.73 o 
  -6  -6   5       11.33       10.08      1.44 o 
  -5  -6   5       50.53       48.06      2.70 o 
  -4  -6   5      604.07      569.21     16.20 o 
  -3  -6   5      263.68      267.32      8.64 o 
  -2  -6   5      408.79      388.29     11.70 o 
  -1  -6   5      299.36      322.82      5.66 o 
   0  -6   5      194.41      211.36      2.14 o 
   1  -6   5       76.16       97.37      1.49 o 
   2  -6   5        0.07        0.01      0.21 o 
   3  -6   5        0.41        0.32      0.27 o 
   4  -6   5      684.60      686.14      7.08 o 
   5  -6   5       12.89       10.88      0.95 o 
   6  -6   5      320.45      336.22      6.31 o 
   7  -6   5      149.58      152.00      4.43 o 
   8  -6   5      118.82      121.58      4.90 o 
  -7  -5   5       74.68       79.53      2.61 o 
  -6  -5   5      177.06      159.67      5.58 o 
  -5  -5   5      110.45      103.87      4.14 o 
  -4  -5   5      559.85      561.11     15.66 o 
  -3  -5   5      968.37     1001.86     19.26 o 
  -2  -5   5      182.45      181.86      3.61 o 
  -1  -5   5      164.81      167.50      2.29 o 
   0  -5   5       37.85       38.50      0.77 o 
   1  -5   5      244.62      308.46      3.12 o 
   2  -5   5       25.34       25.08      0.66 o 
   3  -5   5       95.66       98.66      1.38 o 
   4  -5   5      627.78      625.82      7.19 o 
   5  -5   5       32.30       33.74      1.48 o 
   6  -5   5        7.57        7.89      1.84 o 
   7  -5   5      316.16      307.41      9.00 o 
   8  -5   5       56.47       55.09      3.17 o 
  -8  -4   5       30.22       27.64      1.30 o 
  -7  -4   5      236.26      237.32      5.28 o 
  -6  -4   5      160.80      163.16      4.07 o 
  -5  -4   5      285.08      275.96      8.28 o 
  -4  -4   5       34.57       33.84      1.60 o 
  -3  -4   5     1017.85     1054.21     12.68 o 
  -2  -4   5        6.39        6.06      0.50 o 
  -1  -4   5       78.75       64.58      1.34 o 
   0  -4   5      298.45      312.47      2.99 o 
   1  -4   5       68.64       68.29      1.62 o 
   2  -4   5        7.04       10.76      0.40 o 
   3  -4   5        6.53        6.92      0.44 o 
   4  -4   5        7.33        5.08      0.45 o 
   5  -4   5      269.33      267.72      6.72 o 
   6  -4   5       45.91       46.77      3.45 o 
   7  -4   5      125.25      126.45      4.52 o 
   8  -4   5        9.36       11.46      1.59 o 
  -8  -3   5        7.72        7.54      1.08 o 
  -7  -3   5      243.88      246.36      5.47 o 
  -6  -3   5       15.37       18.23      1.08 o 
  -5  -3   5      160.66      153.50      3.33 o 
  -4  -3   5        5.07        6.86      0.44 o 
  -3  -3   5      906.72      968.97     10.51 o 
  -2  -3   5      636.34      695.51      7.58 o 
  -1  -3   5      882.13      935.39      8.55 o 
   0  -3   5       97.88      115.69      1.38 o 
   1  -3   5       54.88       78.01      1.07 o 
   2  -3   5      963.61     1110.30      9.03 o 
   3  -3   5      130.54      139.60      2.05 o 
   4  -3   5       52.02       58.74      1.45 o 
   5  -3   5       29.28       32.38      1.39 o 
   6  -3   5      136.93      146.08      3.87 o 
   7  -3   5       35.24       34.61      3.33 o 
   8  -3   5       49.30       44.71      2.61 o 
  -8  -2   5      175.92      178.78      4.39 o 
  -7  -2   5       96.51       97.98      3.33 o 
  -6  -2   5        0.31       -0.03      0.43 o 
  -5  -2   5       38.37       44.59      1.21 o 
  -4  -2   5      224.93      245.53      3.03 o 
  -3  -2   5     1103.83     1240.70     14.25 o 
  -2  -2   5      604.80      651.01      7.84 o 
  -1  -2   5      214.65      259.26      2.68 o 
   0  -2   5       82.98       93.80      1.21 o 
   1  -2   5      123.91      144.03      1.61 o 
   2  -2   5      943.93     1016.44      9.60 o 
   3  -2   5      277.47      290.20      3.46 o 
   4  -2   5       82.16       89.02      2.15 o 
   5  -2   5        1.15        0.48      0.46 o 
   6  -2   5       14.79       15.91      1.42 o 
   7  -2   5       16.70       15.64      1.59 o 
   8  -2   5       37.05       37.01      3.87 o 
  -8  -1   5       66.80       61.13      2.29 o 
  -7  -1   5        5.86        6.30      0.82 o 
  -6  -1   5      222.77      231.03      4.81 o 
  -5  -1   5        0.52        1.26      0.40 o 
  -4  -1   5       67.67       65.24      2.32 o 
  -3  -1   5      204.54      223.76      2.94 o 
  -2  -1   5      665.07      729.44      8.19 o 
  -1  -1   5      116.50      156.06      1.80 o 
   0  -1   5       21.51       27.30      0.61 o 
   1  -1   5      827.72      871.65      7.19 o 
   2  -1   5      664.31      786.01      6.41 o 
   3  -1   5      508.15      554.75      6.21 o 
   4  -1   5        0.01        0.24      0.34 o 
   5  -1   5        4.35        2.52      0.65 o 
   6  -1   5       29.64       30.30      1.84 o 
   7  -1   5      140.49      139.04      4.39 o 
   8  -1   5       10.02       10.69      1.46 o 
  -9   0   5       23.24       22.85      1.59 o 
  -8   0   5        0.85        0.36      0.64 o 
  -7   0   5       32.56       34.11      2.43 o 
  -6   0   5       63.24       64.12      2.00 o 
  -5   0   5      883.55      910.04     10.81 o 
  -4   0   5       26.75       30.87      1.08 o 
  -3   0   5      102.72      109.70      1.73 o 
  -2   0   5     1063.35     1186.34     10.85 o 
  -1   0   5      952.68      969.25      8.61 o 
   0   0   5      127.59      160.40      1.84 o 
   1   0   5      403.77      405.64      3.61 o 
   2   0   5      135.51      129.05      2.03 o 
   3   0   5      615.70      628.28      8.10 o 
   4   0   5       67.39       66.37      2.37 o 
   5   0   5      221.98      229.77      8.72 o 
   6   0   5       55.21       50.57      2.35 o 
   7   0   5      297.57      283.30      7.13 o 
   8   0   5        5.60        8.25      1.33 o 
  -9   1   5       39.74       42.45      3.51 o 
  -8   1   5       87.79       84.53      3.05 o 
  -7   1   5      631.85      623.91     15.48 o 
  -6   1   5       48.16       44.22      2.00 o 
  -5   1   5       11.58       12.34      0.87 o 
  -4   1   5        9.12        7.97      0.69 o 
  -3   1   5      456.55      493.35      6.04 o 
  -2   1   5       31.67       38.64      0.85 o 
  -1   1   5        2.00        1.23      0.22 o 
   0   1   5       46.10       43.96      0.95 o 
   1   1   5       33.55       29.34      0.67 o 
   2   1   5      455.11      492.00      6.05 o 
   3   1   5      903.63      948.49     15.53 o 
   4   1   5      235.08      225.21      5.00 o 
   5   1   5      343.02      319.96      7.51 o 
   6   1   5       52.95       53.05      2.48 o 
   7   1   5      104.60      104.37      4.59 o 
  -9   2   5      193.65      189.36      6.12 o 
  -8   2   5       87.73       93.50      3.43 o 
  -7   2   5       51.85       51.54      2.42 o 
  -6   2   5       11.19       13.02      1.05 o 
  -5   2   5      345.40      353.99      8.68 o 
  -4   2   5      629.01      588.89      7.79 o 
  -3   2   5        0.71        0.92      0.21 o 
  -2   2   5       14.87       18.59      0.62 o 
  -1   2   5      441.06      500.38      4.62 o 
   0   2   5      746.71      752.06      7.03 o 
   1   2   5      133.99      128.63      1.84 o 
   2   2   5      645.33      592.20      7.19 o 
   3   2   5      984.00      955.88     15.74 o 
   4   2   5      293.63      284.21      7.47 o 
   5   2   5       38.61       39.41      2.10 o 
   6   2   5       31.38       34.85      2.04 o 
   7   2   5       48.15       44.47      2.88 o 
  -8   3   5      211.82      215.35      6.11 o 
  -7   3   5      398.67      375.31      8.97 o 
  -6   3   5      301.55      297.09      6.25 o 
  -5   3   5        3.73        4.75      0.74 o 
  -4   3   5      530.67      517.68      7.15 o 
  -3   3   5       87.24       88.01      2.37 o 
  -2   3   5      224.08      217.85      2.54 o 
  -1   3   5      121.55      145.74      2.21 o 
   0   3   5      665.11      632.84      6.13 o 
   1   3   5      343.39      346.64      4.61 o 
   2   3   5      264.41      266.34      4.67 o 
   3   3   5      142.48      141.63      3.77 o 
   4   3   5      146.26      152.32      5.58 o 
   5   3   5       21.11       22.98      1.71 o 
   6   3   5      177.60      163.11      5.03 o 
  -8   4   5      293.74      312.92     16.56 o 
  -7   4   5       78.32       76.04      3.78 o 
  -6   4   5      193.79      185.94      8.73 o 
  -5   4   5       57.48       61.82      2.38 o 
  -4   4   5      790.53      787.11     10.41 o 
  -3   4   5       19.34       18.10      0.82 o 
  -2   4   5      100.23       94.05      1.96 o 
  -1   4   5        1.23        1.86      0.39 o 
   0   4   5       38.34       44.61      1.23 o 
   1   4   5       23.94       24.50      0.93 o 
   2   4   5        8.94       11.61      1.12 o 
   3   4   5      133.27      134.61      4.33 o 
   4   4   5      363.56      351.55      8.59 o 
   5   4   5       10.50       14.94      1.89 o 
   6   4   5       41.18       43.94      3.51 o 
  -8   5   5      104.20      120.88      4.70 o 
  -7   5   5       48.69       51.65      2.86 o 
  -6   5   5      251.02      247.73     11.34 o 
  -5   5   5        3.28        3.83      0.86 o 
  -4   5   5      232.41      220.45      3.59 o 
  -3   5   5      363.75      378.10      4.64 o 
  -2   5   5       32.64       37.81      1.22 o 
  -1   5   5       40.39       46.92      1.45 o 
   0   5   5       96.05       98.87      2.19 o 
   1   5   5      127.44      132.15      3.48 o 
   2   5   5       63.78       61.64      3.78 o 
   3   5   5       59.27       56.08      2.86 o 
   4   5   5       69.98       70.18      3.24 o 
   5   5   5       19.51       23.31      2.02 o 
  -8   6   5       57.88       60.74      4.23 o 
  -7   6   5      131.55      147.34      5.40 o 
  -6   6   5       65.40       58.32      3.17 o 
  -5   6   5      115.10      121.79      4.70 o 
  -4   6   5        0.00       -0.32      0.46 o 
  -3   6   5      185.24      180.18      2.95 o 
  -2   6   5      256.45      236.50      5.73 o 
  -1   6   5        2.95        2.31      0.58 o 
   0   6   5       19.40       19.29      1.11 o 
   1   6   5       55.55       62.08      2.45 o 
   2   6   5        4.78        3.74      1.80 o 
   3   6   5       11.75       13.23      1.65 o 
   4   6   5        0.23       -0.82      0.82 o 
  -7   7   5      196.71      209.97      7.06 o 
  -6   7   5        9.33        5.22      1.33 o 
  -5   7   5       19.48       18.09      1.36 o 
  -4   7   5      144.39      140.11      3.17 o 
  -3   7   5      104.36      103.18      3.43 o 
  -2   7   5       14.13       13.36      1.62 o 
  -1   7   5       23.48       24.07      1.64 o 
   0   7   5      126.38      116.89      2.72 o 
   1   7   5        0.02       -0.57      0.61 o 
   2   7   5       23.01       26.51      2.29 o 
   3   7   5        5.51        3.14      1.12 o 
   4   7   5       25.06       29.45      2.48 o 
  -6   8   5       27.48       24.39      2.55 o 
  -5   8   5        2.94        7.02      1.80 o 
  -4   8   5        4.50        3.11      0.95 o 
  -3   8   5       38.57       34.23      3.15 o 
  -2   8   5       11.24        8.38      1.20 o 
  -1   8   5      146.75      153.47      4.51 o 
   0   8   5      127.32      129.21      2.97 o 
   1   8   5       36.91       36.43      2.73 o 
   2   8   5       12.56       17.36      2.43 o 
  -5   9   5        0.04        0.78      0.76 o 
  -4   9   5        9.23        8.39      1.01 o 
  -3   9   5       15.08       18.52      1.71 o 
  -2   9   5        3.56        3.78      1.02 o 
  -1   9   5      199.79      211.25      9.09 o 
   0   9   5       13.83        7.20      1.98 o 
   1   9   5      119.04      125.19     11.79 o 
   0 -13   6       57.31       68.59      5.58 o 
   1 -13   6       65.46       63.55      4.50 o 
   2 -13   6       28.38       29.79      3.15 o 
   3 -13   6       21.68       18.52      1.71 o 
   4 -13   6       23.88       25.65      1.90 o 
  -2 -12   6      116.08      132.77      5.09 o 
  -1 -12   6       31.74       33.74      7.29 o 
   0 -12   6       45.78       49.94      2.49 o 
   1 -12   6      124.39      129.00      5.76 o 
   2 -12   6       80.60       71.92      2.97 o 
   3 -12   6       13.74        7.90      1.20 o 
   4 -12   6        1.57        1.16      0.82 o 
   5 -12   6       22.38       25.17      2.70 o 
  -3 -11   6       79.13       78.87      3.63 o 
  -2 -11   6       68.56       67.71      5.67 o 
  -1 -11   6       74.56       77.04      3.63 o 
   0 -11   6       72.44       68.03      3.19 o 
   1 -11   6       13.45       15.17      1.02 o 
   2 -11   6       13.40       14.34      1.71 o 
   3 -11   6        6.99        8.45      1.20 o 
   4 -11   6      123.15      116.46      3.74 o 
   5 -11   6       64.69       64.99      2.46 o 
   6 -11   6      142.18      148.38      5.49 o 
  -4 -10   6       34.04       30.06      2.22 o 
  -3 -10   6      147.29      136.79      6.03 o 
  -2 -10   6      111.46      103.68      4.01 o 
  -1 -10   6        7.53        6.65      1.20 o 
   0 -10   6        0.63        1.78      0.73 o 
   1 -10   6      100.92       99.13      3.53 o 
   2 -10   6      325.58      304.72      7.74 o 
   3 -10   6       53.09       48.32      2.22 o 
   4 -10   6       51.49       56.66      2.46 o 
   5 -10   6       91.49       89.94      2.94 o 
   6 -10   6        3.62        4.03      1.56 o 
   7 -10   6       19.80       17.75      3.96 o 
  -5  -9   6      105.05      104.24      3.88 o 
  -4  -9   6       46.49       46.42      2.46 o 
  -3  -9   6       32.10       32.63      2.15 o 
  -2  -9   6        8.27        9.44      1.33 o 
  -1  -9   6       60.10       57.84      2.79 o 
   0  -9   6      200.38      193.85      3.52 o 
   1  -9   6      226.98      220.73      4.03 o 
   2  -9   6      252.30      244.71      5.72 o 
   3  -9   6       65.09       61.97      1.83 o 
   4  -9   6       93.17       83.39      2.07 o 
   5  -9   6       14.75       13.50      1.25 o 
   6  -9   6        8.41        9.39      3.69 o 
   7  -9   6       41.44       43.52      3.36 o 
  -6  -8   6        1.56        0.86      0.82 o 
  -5  -8   6       10.47        9.34      1.20 o 
  -4  -8   6        0.01       -0.09      1.17 o 
  -3  -8   6       41.74       39.62      2.20 o 
  -2  -8   6      328.47      309.79      7.57 o 
  -1  -8   6      240.45      227.38      4.80 o 
   0  -8   6      177.38      157.68      3.02 o 
   1  -8   6       86.24       85.85      1.89 o 
   2  -8   6       24.62       22.10      0.78 o 
   3  -8   6        1.19        0.88      0.37 o 
   4  -8   6       44.29       44.42      1.37 o 
   5  -8   6        7.93        8.15      0.96 o 
   6  -8   6       58.55       63.53      4.05 o 
   7  -8   6       68.12       68.61      3.94 o 
   8  -8   6        0.25        0.66      1.16 o 
  -6  -7   6       17.83       15.09      1.38 o 
  -5  -7   6        1.89        0.90      0.72 o 
  -4  -7   6      260.74      250.76      8.64 o 
  -3  -7   6      147.79      142.57      5.94 o 
  -2  -7   6      321.24      308.37     10.26 o 
  -1  -7   6        6.78        9.89      1.36 o 
   0  -7   6      178.56      179.30      2.30 o 
   1  -7   6        3.30        1.76      0.29 o 
   2  -7   6       22.35       18.49      0.63 o 
   3  -7   6        1.52        1.20      0.41 o 
   4  -7   6        0.31        0.26      0.34 o 
   5  -7   6        0.25        0.58      0.77 o 
   6  -7   6        1.07        1.22      0.89 o 
   7  -7   6       39.86       43.40      3.05 o 
   8  -7   6        6.49        6.66      2.34 o 
  -7  -6   6        7.82        6.23      0.99 o 
  -6  -6   6       52.97       52.02      3.06 o 
  -5  -6   6       23.52       23.22      1.98 o 
  -4  -6   6      182.66      169.93      6.30 o 
  -3  -6   6       74.21       78.67      3.78 o 
  -2  -6   6      137.38      121.33      5.04 o 
  -1  -6   6       11.57        6.52      0.34 o 
   0  -6   6       13.26       13.96      0.52 o 
   1  -6   6        0.10        0.47      0.23 o 
   2  -6   6      171.35      177.73      2.19 o 
   3  -6   6        0.25        1.58      0.39 o 
   4  -6   6      151.33      148.18      2.77 o 
   5  -6   6      509.07      507.02      8.58 o 
   6  -6   6        6.89        8.30      1.53 o 
   7  -6   6        6.00       11.16      2.52 o 
   8  -6   6        2.13        2.98      1.30 o 
  -7  -5   6        1.87        2.52      0.76 o 
  -6  -5   6        0.68       -0.22      0.60 o 
  -5  -5   6      247.96      253.82      8.28 o 
  -4  -5   6      189.79      186.50      6.48 o 
  -3  -5   6        9.61        9.93      1.89 o 
  -2  -5   6       45.70       41.99      2.66 o 
  -1  -5   6        9.92       13.32      0.59 o 
   0  -5   6       63.95       71.65      1.17 o 
   1  -5   6        1.28        0.88      0.24 o 
   2  -5   6      163.59      145.97      1.73 o 
   3  -5   6      598.04      642.03      6.53 o 
   4  -5   6      195.11      205.41      3.40 o 
   5  -5   6       30.18       30.32      1.94 o 
   6  -5   6        0.23        1.26      0.90 o 
   7  -5   6      127.90      126.65      5.58 o 
   8  -5   6       47.28       41.61      3.33 o 
  -8  -4   6       18.10       15.94      1.71 o 
  -7  -4   6      160.66      161.62      3.46 o 
  -6  -4   6      453.45      448.04      9.36 o 
  -5  -4   6       27.71       27.35      1.51 o 
  -4  -4   6        0.66        1.80      0.52 o 
  -3  -4   6        1.07        2.21      0.60 o 
  -2  -4   6       11.85        9.70      1.81 o 
  -1  -4   6       21.06       26.29      0.59 o 
   0  -4   6      817.74      801.95      6.62 o 
   1  -4   6      930.82     1050.73      8.55 o 
   2  -4   6       85.18       76.67      1.18 o 
   3  -4   6      104.21      109.69      1.72 o 
   4  -4   6      141.18      130.44      3.38 o 
   5  -4   6      782.22      793.94     13.81 o 
   6  -4   6      218.80      202.25      5.98 o 
   7  -4   6       14.82       13.89      2.16 o 
   8  -4   6       19.20       23.12      4.32 o 
  -8  -3   6       89.43       92.79      2.99 o 
  -7  -3   6        0.27        0.22      0.60 o 
  -6  -3   6      106.45      102.48      3.12 o 
  -5  -3   6       74.19       71.65      1.87 o 
  -4  -3   6      139.82      128.32      2.56 o 
  -3  -3   6       13.99       21.70      0.70 o 
  -2  -3   6     1245.71     1224.45     13.02 o 
  -1  -3   6      412.71      444.17      3.98 o 
   0  -3   6       97.04       88.84      1.59 o 
   1  -3   6      335.53      367.21      3.45 o 
   2  -3   6       80.07       68.82      1.09 o 
   3  -3   6      679.58      684.15      7.68 o 
   4  -3   6      606.33      610.81      7.83 o 
   5  -3   6      236.72      234.32      5.32 o 
   6  -3   6      132.12      129.80      4.52 o 
   7  -3   6        2.18        1.64      0.95 o 
   8  -3   6       60.00       61.70      5.85 o 
  -8  -2   6        2.96        2.56      0.82 o 
  -7  -2   6       10.91        9.80      1.08 o 
  -6  -2   6      325.57      323.18      7.19 o 
  -5  -2   6       84.95       82.66      2.42 o 
  -4  -2   6      807.86      812.13     11.41 o 
  -3  -2   6      238.86      228.71      3.32 o 
  -2  -2   6      148.36      161.96      2.56 o 
  -1  -2   6      332.70      401.61      3.92 o 
   0  -2   6       58.92       53.48      0.91 o 
   1  -2   6     1379.82     1441.30     12.61 o 
   2  -2   6      491.55      512.66      4.49 o 
   3  -2   6       51.82       36.92      1.12 o 
   4  -2   6      137.81      137.35      2.95 o 
   5  -2   6      101.00       93.47      2.91 o 
   6  -2   6      239.75      242.74     12.96 o 
   7  -2   6       12.79       12.06      1.53 o 
   8  -2   6       37.60       33.93      2.41 o 
  -8  -1   6       36.33       36.88      1.98 o 
  -7  -1   6        0.03       -0.09      0.51 o 
  -6  -1   6      518.16      517.72      9.01 o 
  -5  -1   6      673.01      670.76      8.96 o 
  -4  -1   6      116.53      126.45      2.46 o 
  -3  -1   6       42.31       57.34      1.28 o 
  -2  -1   6       44.09       46.83      1.26 o 
  -1  -1   6     1883.54     1994.93     17.05 o 
   0  -1   6      111.37      113.43      1.50 o 
   1  -1   6       88.93       75.93      1.40 o 
   2  -1   6        2.40        2.55      0.26 o 
   3  -1   6        8.45        4.32      0.66 o 
   4  -1   6      145.78      150.07      3.13 o 
   5  -1   6      200.88      202.08      4.73 o 
   6  -1   6      156.67      163.68      5.40 o 
   7  -1   6       63.24       60.25      2.93 o 
   8  -1   6        9.09        8.71      1.40 o 
  -8   0   6       68.50       61.80      2.61 o 
  -7   0   6      109.15      111.25      3.63 o 
  -6   0   6       85.56       92.02      3.62 o 
  -5   0   6      192.55      181.48      3.66 o 
  -4   0   6       58.53       55.89      1.59 o 
  -3   0   6     1230.44     1246.61     13.81 o 
  -2   0   6        0.06       -0.09      0.16 o 
  -1   0   6      292.70      301.78      3.22 o 
   0   0   6       80.87      116.32      1.56 o 
   1   0   6       17.99       13.02      0.48 o 
   2   0   6       16.19       14.57      0.46 o 
   3   0   6       47.81       49.87      1.30 o 
   4   0   6       35.08       33.19      1.70 o 
   5   0   6      287.76      285.43      7.19 o 
   6   0   6       84.79       79.88      4.05 o 
   7   0   6        3.84        3.17      1.08 o 
  -8   1   6        7.69        7.58      1.15 o 
  -7   1   6        0.38        0.75      0.69 o 
  -6   1   6        9.79        8.83      0.87 o 
  -5   1   6     1188.71     1187.74     16.83 o 
  -4   1   6       20.81       20.83      1.64 o 
  -3   1   6      127.30      135.31      2.39 o 
  -2   1   6       53.17       75.06      1.25 o 
  -1   1   6       66.63       72.61      1.25 o 
   0   1   6        6.01        6.29      0.38 o 
   1   1   6        0.68        0.27      0.26 o 
   2   1   6        0.00        0.07      0.27 o 
   3   1   6       76.36       74.36      3.57 o 
   4   1   6       10.67        8.02      1.15 o 
   5   1   6       11.82       12.32      1.38 o 
   6   1   6        4.53        5.52      1.35 o 
   7   1   6        0.81        1.26      0.82 o 
  -8   2   6        0.01        0.99      0.76 o 
  -7   2   6       74.30       69.02      3.05 o 
  -6   2   6        0.02        0.14      0.60 o 
  -5   2   6      269.72      267.45      5.20 o 
  -4   2   6       41.52       32.65      1.24 o 
  -3   2   6        5.04        5.41      0.47 o 
  -2   2   6        1.35        1.49      0.31 o 
  -1   2   6       11.91       10.76      0.51 o 
   0   2   6        3.57        3.45      0.36 o 
   1   2   6        0.19        0.65      0.30 o 
   2   2   6        9.51        8.28      0.79 o 
   3   2   6       79.14       86.89      3.24 o 
   4   2   6      111.24      109.78      3.88 o 
   5   2   6       15.09       16.47      1.59 o 
   6   2   6       21.14       20.01      1.78 o 
  -8   3   6        0.69        2.41      0.99 o 
  -7   3   6        0.48        0.18      0.76 o 
  -6   3   6        0.62        1.00      0.82 o 
  -5   3   6        0.17        0.17      0.48 o 
  -4   3   6      108.26      101.54      2.37 o 
  -3   3   6      113.90      109.13      2.07 o 
  -2   3   6        5.53        6.10      0.50 o 
  -1   3   6        2.23        3.63      0.43 o 
   0   3   6      113.52      111.46      2.13 o 
   1   3   6      442.49      454.84      6.19 o 
   2   3   6      240.86      232.04      4.89 o 
   3   3   6      251.60      225.39      6.24 o 
   4   3   6        0.99        1.62      0.86 o 
   5   3   6        3.63        2.41      0.95 o 
   6   3   6        0.04       -0.04      0.82 o 
  -8   4   6        0.87        0.72      1.80 o 
  -7   4   6      139.03      147.81      5.15 o 
  -6   4   6        8.74        9.90      1.46 o 
  -5   4   6       15.28       16.75      2.04 o 
  -4   4   6      153.30      155.73      2.70 o 
  -3   4   6        8.92       11.40      0.75 o 
  -2   4   6       30.25       31.58      1.04 o 
  -1   4   6      410.45      404.12      5.37 o 
   0   4   6      219.23      180.03      3.22 o 
   1   4   6      544.10      503.78      7.36 o 
   2   4   6       22.22       21.07      3.06 o 
   3   4   6        4.47        7.49      1.25 o 
   4   4   6       55.95       61.48      3.33 o 
   5   4   6       38.99       38.29      4.50 o 
  -8   5   6        7.35       10.27      1.65 o 
  -7   5   6       48.42       52.19      3.12 o 
  -6   5   6        5.08        6.20      1.33 o 
  -5   5   6        0.23        0.09      0.70 o 
  -4   5   6      123.44      118.09      2.57 o 
  -3   5   6      225.71      215.43      3.71 o 
  -2   5   6      535.15      491.95      9.93 o 
  -1   5   6      382.33      348.11      5.72 o 
   0   5   6        0.61        0.87      0.48 o 
   1   5   6        0.94        0.57      0.40 o 
   2   5   6      210.45      205.35      6.24 o 
   3   5   6      102.34      106.91      4.26 o 
   4   5   6      121.73      122.17      5.04 o 
   5   5   6       47.12       43.21      2.79 o 
  -7   6   6       11.05       13.63      4.14 o 
  -6   6   6       26.83       24.97      2.79 o 
  -5   6   6      137.85      131.21      3.84 o 
  -4   6   6      180.82      180.78      3.99 o 
  -3   6   6      124.34      114.76      2.90 o 
  -2   6   6       32.22       36.69      1.97 o 
  -1   6   6       31.48       24.99      2.43 o 
   0   6   6      150.37      149.24      3.22 o 
   1   6   6       62.89       61.00      2.51 o 
   2   6   6      318.69      303.43      8.40 o 
   3   6   6       87.49       84.16      3.95 o 
   4   6   6       37.46       38.26      2.79 o 
  -6   7   6      383.07      403.97     13.14 o 
  -5   7   6       87.43       86.60      3.20 o 
  -4   7   6       16.08       13.81      1.30 o 
  -3   7   6      125.25      113.47      2.97 o 
  -2   7   6      255.92      245.80      7.11 o 
  -1   7   6       64.15       62.86      2.66 o 
   0   7   6      182.02      179.36      5.04 o 
   1   7   6       28.95       32.88      1.98 o 
   2   7   6       95.44      104.67     12.24 o 
   3   7   6      106.72      112.54      4.83 o 
  -5   8   6       15.56       13.86      2.34 o 
  -4   8   6       50.03       55.58      3.87 o 
  -3   8   6        3.54        3.60      0.93 o 
  -2   8   6      170.54      165.50      4.90 o 
  -1   8   6       40.98       46.53      5.31 o 
   0   8   6       17.41       17.64      2.52 o 
   1   8   6       38.76       45.74      3.18 o 
  -4   9   6       16.37       16.92      2.52 o 
  -3   9   6        0.45        1.44      1.35 o 
  -2   9   6        9.14        5.86      1.27 o 
  -1   9   6       71.39       77.79      3.60 o 
   0 -13   7        0.51       -1.26      1.44 o 
   1 -13   7       17.36       15.12      2.52 o 
   2 -13   7        8.39        8.14      1.35 o 
   3 -13   7        3.86        3.96      1.15 o 
  -2 -12   7        6.00        5.37      2.25 o 
  -1 -12   7       15.26       16.05      1.97 o 
   0 -12   7       11.53       11.33      1.37 o 
   1 -12   7        0.37        0.05      1.35 o 
   2 -12   7       17.11       15.71      1.51 o 
   3 -12   7        0.31        1.01      0.82 o 
   4 -12   7       42.28       43.10      3.78 o 
   5 -12   7       90.20       96.62      6.30 o 
  -3 -11   7        0.11        0.21      0.86 o 
  -2 -11   7        0.82        1.14      0.95 o 
  -1 -11   7        3.61        5.53      1.27 o 
   0 -11   7       12.73       12.27      1.31 o 
   1 -11   7        7.99        9.57      1.35 o 
   2 -11   7       16.30       13.29      1.33 o 
   3 -11   7       50.61       49.05      2.42 o 
   4 -11   7        6.77        5.03      1.08 o 
   5 -11   7       20.91       19.33      1.46 o 
   6 -11   7       74.17       75.43      4.86 o 
  -4 -10   7        1.04        0.05      0.86 o 
  -3 -10   7       17.10       11.90      1.80 o 
  -2 -10   7       52.11       46.82      2.66 o 
  -1 -10   7       18.72       17.11      1.77 o 
   0 -10   7       30.41       29.79      1.53 o 
   1 -10   7       31.42       29.86      1.84 o 
   2 -10   7       17.78       19.24      1.46 o 
   3 -10   7      186.43      176.34      4.84 o 
   4 -10   7      241.04      238.71      5.78 o 
   5 -10   7        7.65        6.79      0.79 o 
   6 -10   7       29.86       31.67      3.10 o 
  -5  -9   7        0.01       -0.73      0.73 o 
  -4  -9   7        5.18        2.73      0.99 o 
  -3  -9   7       34.97       31.41      2.88 o 
  -2  -9   7        0.08        0.18      0.60 o 
  -1  -9   7        8.49        8.05      2.34 o 
   0  -9   7       33.26       35.31      1.31 o 
   1  -9   7      386.23      386.92      6.16 o 
   2  -9   7      605.20      596.01     11.71 o 
   3  -9   7       34.51       34.29      3.87 o 
   4  -9   7       15.45       18.47      1.41 o 
   5  -9   7       33.03       37.63      1.93 o 
   6  -9   7        5.19        8.85      1.90 o 
   7  -9   7       13.63       11.39      2.15 o 
  -6  -8   7       10.31        6.79      1.25 o 
  -5  -8   7        7.55        7.76      3.96 o 
  -4  -8   7        5.89        4.73      1.08 o 
  -3  -8   7        0.10       -0.43      0.63 o 
  -2  -8   7      166.65      161.34      7.11 o 
  -1  -8   7      569.86      571.88      9.88 o 
   0  -8   7      478.82      459.24      6.85 o 
   1  -8   7       11.01       10.22      1.37 o 
   2  -8   7        0.04        0.36      0.40 o 
   3  -8   7      238.27      228.42      5.92 o 
   4  -8   7       73.27       70.16      1.85 o 
   5  -8   7       27.07       32.37      1.71 o 
   6  -8   7       62.42       57.06      4.86 o 
   7  -8   7      101.87      105.13      6.84 o 
  -6  -7   7        3.32        2.52      1.26 o 
  -5  -7   7        0.70       -0.36      0.72 o 
  -4  -7   7       45.34       54.36      3.42 o 
  -3  -7   7      427.28      455.26     14.04 o 
  -2  -7   7      521.22      484.60     14.76 o 
  -1  -7   7        7.10        9.35      2.34 o 
   0  -7   7        8.22       12.19      0.75 o 
   1  -7   7      422.30      389.84      4.72 o 
   2  -7   7      255.62      244.37      2.87 o 
   3  -7   7      140.38      142.00      2.42 o 
   4  -7   7      173.35      178.33      2.98 o 
   5  -7   7      182.15      180.27      5.09 o 
   6  -7   7       35.52       39.08      2.92 o 
   7  -7   7        1.66        1.74      1.25 o 
  -7  -6   7       16.70       21.57      3.06 o 
  -6  -6   7       66.15       64.99      2.97 o 
  -5  -6   7      207.72      192.81      5.27 o 
  -4  -6   7      123.63      117.91      5.22 o 
  -3  -6   7        0.25        1.26      0.72 o 
  -2  -6   7       15.60       15.66      1.80 o 
  -1  -6   7      746.40      694.92     10.52 o 
   0  -6   7      205.29      197.73      3.11 o 
   1  -6   7       29.70       28.03      0.80 o 
   2  -6   7      275.20      278.17      3.09 o 
   3  -6   7      495.42      471.97      7.39 o 
   4  -6   7      105.67      111.00      2.61 o 
   5  -6   7        0.88        1.52      0.75 o 
   6  -6   7       20.62       21.08      2.15 o 
   7  -6   7       86.19       82.29      4.07 o 
   8  -6   7       53.96       50.83      3.37 o 
  -7  -5   7      181.65      182.62      4.73 o 
  -6  -5   7      103.58      103.58      3.50 o 
  -5  -5   7        2.83        3.64      0.86 o 
  -4  -5   7        1.14        0.52      0.72 o 
  -3  -5   7      460.07      443.33      9.67 o 
  -2  -5   7      230.90      232.11      4.61 o 
  -1  -5   7        2.43        2.88      0.54 o 
   0  -5   7       86.68       98.93      1.31 o 
   1  -5   7      318.02      309.27      3.08 o 
   2  -5   7      243.56      237.96      2.52 o 
   3  -5   7       14.65       10.72      0.62 o 
   4  -5   7       76.60       83.02      2.76 o 
   5  -5   7      148.40      138.90      5.24 o 
   6  -5   7       32.20       28.72      2.35 o 
   7  -5   7        0.09       -0.88      0.95 o 
   8  -5   7        4.26        3.73      1.33 o 
  -7  -4   7        3.46        4.75      0.95 o 
  -6  -4   7       22.21       25.38      1.65 o 
  -5  -4   7      239.22      233.11      4.71 o 
  -4  -4   7       16.03       18.41      1.69 o 
  -3  -4   7       81.07       73.28      2.22 o 
  -2  -4   7      104.61      122.96      1.79 o 
  -1  -4   7      438.94      457.31      4.46 o 
   0  -4   7      226.81      250.00      2.82 o 
   1  -4   7       10.57       16.91      0.59 o 
   2  -4   7       81.49       77.26      1.31 o 
   3  -4   7      274.77      262.18      3.50 o 
   4  -4   7       75.43       70.62      1.81 o 
   5  -4   7        2.27        2.36      0.97 o 
   6  -4   7        0.10       -0.63      0.99 o 
   7  -4   7       11.04       11.97      1.71 o 
   8  -4   7        0.74       -0.22      0.90 o 
  -8  -3   7       11.89       17.12      2.70 o 
  -7  -3   7      182.14      172.93      4.77 o 
  -6  -3   7       29.48       28.04      2.61 o 
  -5  -3   7      106.83      104.79      2.97 o 
  -4  -3   7        5.81        7.44      0.95 o 
  -3  -3   7       76.09       90.43      2.04 o 
  -2  -3   7      288.88      323.00      4.48 o 
  -1  -3   7        0.09        0.79      0.22 o 
   0  -3   7        0.15        0.08      0.19 o 
   1  -3   7        4.62        5.65      0.39 o 
   2  -3   7       21.77       16.00      0.62 o 
   3  -3   7        1.92        0.90      0.36 o 
   4  -3   7       10.99        8.90      0.91 o 
   5  -3   7       35.74       39.84      2.04 o 
   6  -3   7       15.88       16.09      1.71 o 
   7  -3   7        0.69        3.02      1.12 o 
  -8  -2   7        1.44        1.08      0.82 o 
  -7  -2   7       40.68       42.32      2.16 o 
  -6  -2   7       20.85       23.92      1.62 o 
  -5  -2   7       36.40       41.46      2.10 o 
  -4  -2   7       35.19       38.71      1.66 o 
  -3  -2   7       99.13       91.54      1.85 o 
  -2  -2   7       29.56       22.34      0.59 o 
  -1  -2   7        0.92        2.12      0.29 o 
   0  -2   7        3.36        4.45      0.35 o 
   1  -2   7       38.57       42.52      0.94 o 
   2  -2   7        3.56        8.81      0.57 o 
   3  -2   7       26.25       32.23      1.26 o 
   4  -2   7       13.05       14.58      1.24 o 
   5  -2   7        4.19        3.91      0.86 o 
   6  -2   7       22.42       22.35      2.16 o 
   7  -2   7        1.18        0.41      0.90 o 
  -8  -1   7        0.00        0.09      0.81 o 
  -7  -1   7       31.18       29.44      1.91 o 
  -6  -1   7       35.39       33.07      1.91 o 
  -5  -1   7       35.62       39.40      1.69 o 
  -4  -1   7      215.77      194.99      3.47 o 
  -3  -1   7       44.24       33.41      1.24 o 
  -2  -1   7       35.27       30.39      0.79 o 
  -1  -1   7        2.76        3.83      0.63 o 
   0  -1   7       67.74       77.26      1.31 o 
   1  -1   7      293.80      305.15      3.23 o 
   2  -1   7      209.56      223.59      3.81 o 
   3  -1   7        0.04       -0.12      0.31 o 
   4  -1   7       19.71       20.70      1.71 o 
   5  -1   7        1.31        1.40      0.82 o 
   6  -1   7       20.13       21.63      1.91 o 
   7  -1   7       83.83       84.65      3.78 o 
  -8   0   7        0.10        0.18      0.69 o 
  -7   0   7        9.61       11.21      1.40 o 
  -6   0   7       71.30       71.45      6.03 o 
  -5   0   7       12.42       11.44      0.95 o 
  -4   0   7      155.35      154.34      3.38 o 
  -3   0   7       32.54       30.71      1.09 o 
  -2   0   7      256.29      248.51      3.29 o 
  -1   0   7      191.80      185.41      2.34 o 
   0   0   7      385.68      384.67      4.08 o 
   1   0   7       52.21       55.37      1.56 o 
   2   0   7      149.47      149.82      2.83 o 
   3   0   7        0.09       -0.01      0.46 o 
   4   0   7        5.87        5.92      1.08 o 
   5   0   7      140.97      134.56      4.58 o 
   6   0   7      263.78      259.02      8.01 o 
   7   0   7      115.98      114.17      4.39 o 
  -8   1   7       70.00       68.56      3.12 o 
  -7   1   7       13.34       12.92      3.15 o 
  -6   1   7       33.37       37.93      1.98 o 
  -5   1   7       17.85       19.53      1.27 o 
  -4   1   7      360.33      358.35      6.32 o 
  -3   1   7      496.89      473.55      5.80 o 
  -2   1   7      313.98      312.46      4.21 o 
  -1   1   7        1.03        0.79      0.31 o 
   0   1   7      108.13      108.64      1.79 o 
   1   1   7       79.55       81.05      1.57 o 
   2   1   7       73.53       73.17      2.10 o 
   3   1   7      234.57      225.43      6.30 o 
   4   1   7      285.27      273.60      7.19 o 
   5   1   7      162.99      164.59      5.22 o 
   6   1   7        4.65        6.79      1.30 o 
  -8   2   7       48.62       50.00      3.33 o 
  -7   2   7       32.17       32.87      3.06 o 
  -6   2   7      116.66      112.57      4.14 o 
  -5   2   7      254.23      257.02      5.96 o 
  -4   2   7      127.83      134.21      2.84 o 
  -3   2   7       25.97       24.47      0.95 o 
  -2   2   7      111.54      105.17      2.04 o 
  -1   2   7       81.85       71.88      1.45 o 
   0   2   7       24.28       22.04      0.86 o 
   1   2   7      619.52      589.56      7.74 o 
   2   2   7      609.21      578.31     10.46 o 
   3   2   7      214.01      213.42     15.30 o 
   4   2   7       12.75       11.82      1.46 o 
   5   2   7        8.03        7.29      2.52 o 
   6   2   7       66.52       68.80      6.12 o 
  -8   3   7       94.76       91.72      3.94 o 
  -7   3   7      127.44      130.25      4.77 o 
  -6   3   7        1.85        0.73      0.82 o 
  -5   3   7        0.51        0.12      0.62 o 
  -4   3   7      101.45       99.81      3.46 o 
  -3   3   7      331.38      306.72      4.35 o 
  -2   3   7       47.58       45.55      1.40 o 
  -1   3   7      407.83      388.52      4.49 o 
   0   3   7      299.98      282.99      4.42 o 
   1   3   7      324.75      318.12      5.16 o 
   2   3   7        1.68       -0.18      0.68 o 
   3   3   7       13.55        9.41      1.71 o 
   4   3   7       40.87       39.05      2.54 o 
   5   3   7       52.15       52.06      2.92 o 
  -7   4   7        0.21        0.69      0.86 o 
  -6   4   7       47.39       52.07      2.99 o 
  -5   4   7      147.01      148.23      6.12 o 
  -4   4   7       40.61       37.25      1.23 o 
  -3   4   7      367.04      365.33      5.45 o 
  -2   4   7      219.77      210.21      4.07 o 
  -1   4   7      114.18      114.44      3.08 o 
   0   4   7       72.24       58.75      2.44 o 
   1   4   7        4.86        3.90      0.61 o 
   2   4   7      162.64      157.60      5.28 o 
   3   4   7       70.08       64.17      3.30 o 
   4   4   7        2.69        3.89      1.20 o 
   5   4   7        2.77        3.74      1.25 o 
  -7   5   7       97.13      103.96      4.56 o 
  -6   5   7        3.60        4.62      1.33 o 
  -5   5   7       45.72       51.61      3.96 o 
  -4   5   7       76.88       80.39      2.31 o 
  -3   5   7       88.39       78.05      2.50 o 
  -2   5   7       20.18       15.67      1.53 o 
  -1   5   7       32.30       29.26      1.78 o 
   0   5   7       55.35       50.39      1.87 o 
   1   5   7       47.22       40.92      2.06 o 
   2   5   7       21.38       26.71      2.35 o 
   3   5   7        2.05        1.53      2.16 o 
   4   5   7        0.19        0.72      0.95 o 
  -6   6   7       11.26       12.76      2.07 o 
  -5   6   7        1.95        1.20      0.99 o 
  -4   6   7       21.53       19.23      1.43 o 
  -3   6   7        4.44        3.74      0.95 o 
  -2   6   7       87.78       76.55      2.42 o 
  -1   6   7        0.29       -0.18      0.99 o 
   0   6   7        7.47        7.29      0.84 o 
   1   6   7        1.66        0.51      0.67 o 
   2   6   7       13.71       15.32      3.15 o 
   3   6   7        0.62        0.96      1.12 o 
  -5   7   7       27.99       30.42      3.24 o 
  -4   7   7       14.94       13.41      2.88 o 
  -3   7   7        0.09       -0.28      1.98 o 
  -2   7   7        1.31        1.08      0.82 o 
  -1   7   7       12.95       10.96      1.33 o 
   0   7   7        1.68        2.03      0.86 o 
   1   7   7        6.90        7.22      1.30 o 
   2   7   7        5.35        7.67      2.70 o 
  -4   8   7       18.06       19.06      1.69 o 
  -3   8   7        2.10        1.04      0.71 o 
  -2   8   7        2.16        2.96      0.99 o 
  -1   8   7       17.89       13.86      1.53 o 
   0   8   7       62.77       61.93      4.50 o 
   1 -13   8       24.17       19.26      2.70 o 
   2 -13   8       18.20       17.28      1.69 o 
  -2 -12   8        0.33        0.67      1.08 o 
  -1 -12   8        0.02        1.06      1.03 o 
   0 -12   8       28.55       24.57      4.14 o 
   1 -12   8      121.17      116.67      3.63 o 
   2 -12   8       61.72       67.58      2.92 o 
   3 -12   8       60.02       64.43      4.05 o 
   4 -12   8       85.46       89.92      3.43 o 
  -3 -11   8        0.49       -0.03      0.86 o 
  -2 -11   8        2.66        4.23      1.27 o 
  -1 -11   8       42.55       36.75      2.61 o 
   0 -11   8      114.77      125.65      3.83 o 
   1 -11   8       74.80       80.38      2.94 o 
   2 -11   8      109.59      119.43      3.87 o 
   3 -11   8      207.38      208.44      6.93 o 
   4 -11   8      153.02      161.91      4.69 o 
   5 -11   8        2.72        1.98      0.76 o 
  -4 -10   8       17.34       14.14      1.77 o 
  -3 -10   8       98.25       97.08      6.75 o 
  -2 -10   8       17.23       20.61      1.95 o 
  -1 -10   8        0.54        0.30      0.82 o 
   0 -10   8       72.40       72.12      1.95 o 
   1 -10   8      206.52      205.18      4.02 o 
   2 -10   8       93.99       85.91      3.10 o 
   3 -10   8        4.83        3.78      0.89 o 
   4 -10   8       86.74       84.29      4.32 o 
   5 -10   8      161.16      166.69      7.02 o 
   6 -10   8       69.68       69.49      6.12 o 
  -5  -9   8       55.18       62.93      3.15 o 
  -4  -9   8       86.98      100.20      9.72 o 
  -3  -9   8       26.97       27.44      2.12 o 
  -2  -9   8        4.45        2.88      1.26 o 
  -1  -9   8        7.80        8.04      1.07 o 
   0  -9   8       18.95       16.38      1.14 o 
   1  -9   8       12.33       10.70      1.07 o 
   2  -9   8       66.67       65.43      2.61 o 
   3  -9   8      367.12      361.30      7.89 o 
   4  -9   8      138.58      151.56      3.71 o 
   5  -9   8       36.53       38.80      2.50 o 
   6  -9   8        2.51        0.72      1.44 o 
   7  -9   8       52.56       53.82      5.40 o 
  -5  -8   8        1.18        1.62      1.26 o 
  -4  -8   8        1.12        1.08      0.90 o 
  -3  -8   8       81.55       82.63      4.68 o 
  -2  -8   8       20.95       26.64      2.52 o 
  -1  -8   8       63.63       63.11      2.31 o 
   0  -8   8        7.85        7.76      0.75 o 
   1  -8   8      480.36      472.56      7.21 o 
   2  -8   8       23.39       25.98      1.59 o 
   3  -8   8      144.88      135.59      3.10 o 
   4  -8   8        2.83        3.51      0.58 o 
   5  -8   8      118.25      127.18      3.84 o 
   6  -8   8        8.54        6.20      1.64 o 
   7  -8   8       10.61        7.87      1.90 o 
  -6  -7   8        1.64        1.36      0.86 o 
  -5  -7   8       11.28       12.65      1.51 o 
  -4  -7   8        2.03        2.05      0.76 o 
  -3  -7   8        7.79        9.90      1.62 o 
  -2  -7   8        6.81        7.20      1.44 o 
  -1  -7   8       19.13       20.01      1.52 o 
   0  -7   8       71.21       67.33      1.86 o 
   1  -7   8      310.99      312.92      4.70 o 
   2  -7   8        7.84       10.91      0.75 o 
   3  -7   8      105.22      113.16      2.84 o 
   4  -7   8       85.97       83.69      1.88 o 
   5  -7   8       21.32       23.71      1.90 o 
   6  -7   8       47.03       61.65      7.20 o 
   7  -7   8        0.10        1.28      1.44 o 
  -7  -6   8       33.57       36.00      3.06 o 
  -6  -6   8        0.92        0.38      0.73 o 
  -5  -6   8        1.66        2.06      0.81 o 
  -4  -6   8        0.78        0.75      0.73 o 
  -3  -6   8      133.17      136.64      4.38 o 
  -2  -6   8      122.69      118.36     10.89 o 
  -1  -6   8     1436.95     1345.14     17.18 o 
   0  -6   8      184.77      170.88      2.96 o 
   1  -6   8       90.69       91.57      1.46 o 
   2  -6   8       81.37       73.75      1.51 o 
   3  -6   8        9.05        7.86      0.64 o 
   4  -6   8       66.18       69.69      1.48 o 
   5  -6   8        0.58        0.16      0.69 o 
   6  -6   8       35.28       33.64      2.67 o 
   7  -6   8       23.34       26.76      2.55 o 
  -7  -5   8        1.89        2.34      0.82 o 
  -6  -5   8        6.34        6.47      0.90 o 
  -5  -5   8       19.85       19.75      1.28 o 
  -4  -5   8       93.70       87.63      2.67 o 
  -3  -5   8      590.71      541.16      9.46 o 
  -2  -5   8       50.38       43.90      1.54 o 
  -1  -5   8      133.28      125.01      3.16 o 
   0  -5   8       16.13       15.52      0.60 o 
   1  -5   8      110.72      116.37      1.77 o 
   2  -5   8      160.17      176.84      2.43 o 
   3  -5   8      143.25      132.64      2.56 o 
   4  -5   8       36.89       38.17      1.45 o 
   5  -5   8        6.59        5.24      1.30 o 
   6  -5   8       19.87       17.93      2.04 o 
   7  -5   8       95.04      100.04      6.21 o 
  -7  -4   8       17.75       17.89      1.59 o 
  -6  -4   8       10.26        9.26      1.20 o 
  -5  -4   8      455.73      430.94      9.67 o 
  -4  -4   8       37.74       32.28      1.97 o 
  -3  -4   8        4.87        5.04      0.95 o 
  -2  -4   8       22.57       25.06      2.03 o 
  -1  -4   8      784.72      783.09      8.23 o 
   0  -4   8      862.69      866.32      8.08 o 
   1  -4   8      411.11      398.70      4.06 o 
   2  -4   8       39.12       45.46      1.21 o 
   3  -4   8      120.00      126.01      2.17 o 
   4  -4   8       78.54       77.73      2.35 o 
   5  -4   8       75.26       79.83      3.69 o 
   6  -4   8        1.63        2.10      1.08 o 
   7  -4   8        3.76        4.91      1.38 o 
  -7  -3   8      193.77      189.46      5.47 o 
  -6  -3   8        0.65        0.39      0.69 o 
  -5  -3   8        7.42        9.70      1.27 o 
  -4  -3   8        2.97        3.50      0.82 o 
  -3  -3   8      157.83      157.76      4.64 o 
  -2  -3   8      212.01      204.11      2.66 o 
  -1  -3   8      936.71      900.73      8.91 o 
   0  -3   8      799.36      794.27      7.85 o 
   1  -3   8      303.64      323.04      3.61 o 
   2  -3   8      176.15      174.50      3.05 o 
   3  -3   8      232.25      236.49      3.47 o 
   4  -3   8       25.97       20.36      1.56 o 
   5  -3   8       18.62       18.83      1.91 o 
   6  -3   8       10.96        6.62      1.38 o 
   7  -3   8      104.22      102.27      4.46 o 
  -8  -2   8       20.29       24.01      2.34 o 
  -7  -2   8        2.42        3.70      1.35 o 
  -6  -2   8       20.12       16.76      2.88 o 
  -5  -2   8       21.43       22.18      1.42 o 
  -4  -2   8      221.89      214.28      4.87 o 
  -3  -2   8      284.12      292.34      4.37 o 
  -2  -2   8      200.40      200.34      3.04 o 
  -1  -2   8      424.11      463.22      4.77 o 
   0  -2   8     1535.12     1478.22     13.14 o 
   1  -2   8      264.49      265.53      3.52 o 
   2  -2   8        4.32        3.42      0.52 o 
   3  -2   8       37.48       36.49      1.53 o 
   4  -2   8      178.86      174.36      5.47 o 
   5  -2   8      115.58      116.07      8.46 o 
   6  -2   8        0.84        1.06      0.95 o 
   7  -2   8       12.79       12.05      1.77 o 
  -8  -1   8        0.27       -0.54      0.76 o 
  -7  -1   8        4.34        4.00      1.89 o 
  -6  -1   8       64.33       59.23      2.80 o 
  -5  -1   8       78.01       78.90      2.69 o 
  -4  -1   8      222.90      201.75      4.09 o 
  -3  -1   8       76.14       84.06      1.88 o 
  -2  -1   8      372.64      365.13      4.46 o 
  -1  -1   8       40.93       42.17      1.30 o 
   0  -1   8      274.24      262.91      3.29 o 
   1  -1   8       10.00       10.27      0.67 o 
   2  -1   8      313.71      297.16      4.47 o 
   3  -1   8      254.50      247.90      5.38 o 
   4  -1   8       50.00       44.35      2.61 o 
   5  -1   8        2.91        2.25      1.53 o 
   6  -1   8        2.71        2.36      1.08 o 
   7  -1   8        0.88        0.58      1.03 o 
  -8   0   8       44.64       49.03      2.73 o 
  -7   0   8       87.19       87.81      5.40 o 
  -6   0   8       71.44       75.17      3.31 o 
  -5   0   8        1.27        1.82      0.69 o 
  -4   0   8      161.29      148.43      4.50 o 
  -3   0   8       12.32        9.32      0.79 o 
  -2   0   8       26.23       22.33      0.90 o 
  -1   0   8       90.57      100.55      1.74 o 
   0   0   8     1409.15     1362.51     12.98 o 
   1   0   8      946.16      869.37     10.77 o 
   2   0   8        0.88        0.46      0.35 o 
   3   0   8        1.16        1.45      0.82 o 
   4   0   8       21.85       22.59      1.97 o 
   5   0   8        5.39        5.21      1.98 o 
   6   0   8       47.41       47.90      2.93 o 
  -8   1   8       20.43       24.59      2.10 o 
  -7   1   8       10.27       10.70      1.53 o 
  -6   1   8       10.21       10.21      2.34 o 
  -5   1   8       75.67       69.51      4.25 o 
  -4   1   8       77.97       80.19      2.47 o 
  -3   1   8       72.59       80.38      2.11 o 
  -2   1   8      419.03      424.07      5.54 o 
  -1   1   8      451.28      435.24      5.27 o 
   0   1   8       13.49       14.47      0.87 o 
   1   1   8       40.82       41.47      1.22 o 
   2   1   8        8.85        8.34      0.64 o 
   3   1   8        3.06        2.70      1.35 o 
   4   1   8       23.64       26.62      5.13 o 
   5   1   8       10.40       11.56      1.64 o 
   6   1   8        4.92        5.59      1.43 o 
  -7   2   8       18.29       15.66      2.34 o 
  -6   2   8       93.48       88.98      3.88 o 
  -5   2   8       58.22       65.76      3.18 o 
  -4   2   8      184.73      183.90      3.62 o 
  -3   2   8      244.51      235.24      3.60 o 
  -2   2   8      271.21      250.53      4.14 o 
  -1   2   8       85.37       79.61      2.07 o 
   0   2   8        0.80        0.88      0.49 o 
   1   2   8      236.96      236.65      3.76 o 
   2   2   8       67.03       65.77      4.30 o 
   3   2   8       39.77       39.78      2.55 o 
   4   2   8        0.40        1.76      1.08 o 
   5   2   8        0.71        2.05      1.71 o 
  -7   3   8        8.84       10.03      1.65 o 
  -6   3   8      112.83      113.52      4.58 o 
  -5   3   8       32.60       33.58      2.42 o 
  -4   3   8      417.51      424.86      7.30 o 
  -3   3   8      123.14      127.60      2.65 o 
  -2   3   8      131.58      123.16      2.61 o 
  -1   3   8        6.43        7.42      1.02 o 
   0   3   8       36.98       34.05      1.59 o 
   1   3   8       14.04       14.34      0.94 o 
   2   3   8        8.30        9.05      1.46 o 
   3   3   8       67.33       70.38      3.50 o 
   4   3   8       53.20       51.58      3.05 o 
   5   3   8        6.87        7.29      1.71 o 
  -7   4   8        1.41        0.80      1.12 o 
  -6   4   8      198.42      200.17      6.60 o 
  -5   4   8      187.21      195.31      6.43 o 
  -4   4   8      106.45      116.46      2.45 o 
  -3   4   8        0.01        0.51      0.50 o 
  -2   4   8      129.59      122.43      3.74 o 
  -1   4   8      117.97      113.07      2.98 o 
   0   4   8       29.84       31.36      1.47 o 
   1   4   8        2.76        2.29      0.61 o 
   2   4   8       26.31       22.01      2.10 o 
   3   4   8       73.16       78.32      3.88 o 
   4   4   8        2.99        2.99      1.26 o 
  -6   5   8       11.28       12.55      2.07 o 
  -5   5   8       13.11       12.94      1.47 o 
  -4   5   8      121.22      118.73      2.82 o 
  -3   5   8      154.69      148.46      4.31 o 
  -2   5   8       85.60       92.95      3.30 o 
  -1   5   8      184.29      183.51      4.16 o 
   0   5   8       45.04       36.19      3.42 o 
   1   5   8        0.99        1.34      0.73 o 
   2   5   8        5.75        5.67      1.46 o 
   3   5   8      131.63      139.71      9.90 o 
  -5   6   8       98.94      102.97      5.58 o 
  -4   6   8       93.47       99.54      3.29 o 
  -3   6   8      130.79      128.85      4.05 o 
  -2   6   8       52.47       51.40      2.14 o 
  -1   6   8       78.50       83.53      4.12 o 
   0   6   8        8.24        9.95      2.43 o 
   1   6   8       39.51       44.38      3.78 o 
   2   6   8        0.14       -0.90      0.90 o 
  -4   7   8       57.15       56.51      2.59 o 
  -3   7   8       47.05       47.27      2.46 o 
  -2   7   8       30.61       31.72      1.77 o 
  -1   7   8      125.28      130.40      6.39 o 
   0   7   8       20.61       18.00      2.70 o 
  -1 -12   9       35.71       33.79      4.32 o 
   0 -12   9       35.02       53.46      4.32 o 
   1 -12   9       56.09       55.64      2.50 o 
   2 -12   9       16.97       16.86      2.16 o 
   3 -12   9        0.62        0.29      0.90 o 
   4 -12   9        1.54        1.58      0.95 o 
  -3 -11   9        0.34        1.52      1.26 o 
  -2 -11   9       22.35       25.85      2.33 o 
  -1 -11   9       35.96       36.63      6.30 o 
   0 -11   9       31.16       26.74      1.85 o 
   1 -11   9       66.44       68.95      2.81 o 
   2 -11   9       18.34       15.72      2.25 o 
   3 -11   9        0.20       -0.05      0.69 o 
   4 -11   9        0.34        0.72      1.62 o 
   5 -11   9       23.42       19.08      2.52 o 
  -4 -10   9      103.76      113.68      4.56 o 
  -3 -10   9       98.21       92.71      4.07 o 
  -2 -10   9       50.44       51.45      3.05 o 
  -1 -10   9       19.21       21.60      2.02 o 
   0 -10   9       12.51       15.02      0.94 o 
   1 -10   9      105.17       98.34      3.33 o 
   2 -10   9       65.28       58.27      2.61 o 
   3 -10   9        1.66       -0.27      0.64 o 
   4 -10   9       58.48       60.93      2.59 o 
   5 -10   9      215.92      224.12      8.64 o 
   6 -10   9        0.28       -1.44      1.44 o 
  -5  -9   9       10.42       12.42      2.70 o 
  -4  -9   9        5.58        4.58      1.25 o 
  -3  -9   9       34.73       32.47      2.41 o 
  -2  -9   9       68.52       74.09      6.48 o 
  -1  -9   9       37.33       37.75      2.19 o 
   0  -9   9       62.82       67.12      2.49 o 
   1  -9   9       58.65       50.82      2.25 o 
   2  -9   9      365.42      349.13      7.82 o 
   3  -9   9      351.06      351.67      7.76 o 
   4  -9   9       53.04       50.60      2.20 o 
   5  -9   9        0.01       -0.14      0.90 o 
   6  -9   9       23.42       25.02      3.96 o 
  -5  -8   9        1.18       -0.51      0.86 o 
  -4  -8   9        3.53        1.44      0.90 o 
  -3  -8   9       19.38       18.27      1.82 o 
  -2  -8   9      233.19      230.21      7.83 o 
  -1  -8   9        2.32        2.14      0.80 o 
   0  -8   9      241.08      237.85      3.96 o 
   1  -8   9      587.04      573.67      7.74 o 
   2  -8   9      466.86      437.79      9.16 o 
   3  -8   9        5.54        6.13      0.95 o 
   4  -8   9        0.24        0.67      0.51 o 
   5  -8   9       23.68       24.34      2.47 o 
   6  -8   9       22.21       21.09      2.55 o 
  -6  -7   9       47.84       58.05      2.78 o 
  -5  -7   9        6.11        5.67      2.16 o 
  -4  -7   9        4.80        6.15      1.71 o 
  -3  -7   9       16.89       19.95      2.16 o 
  -2  -7   9      454.67      450.82     22.86 o 
  -1  -7   9      286.52      278.68      4.57 o 
   0  -7   9      264.98      258.02      4.11 o 
   1  -7   9       39.56       40.62      1.42 o 
   2  -7   9      199.01      186.56      4.77 o 
   3  -7   9       65.49       67.81      1.77 o 
   4  -7   9       85.14       88.32      2.13 o 
   5  -7   9      162.50      158.18      5.98 o 
   6  -7   9       44.60       49.81      3.44 o 
   7  -7   9        0.12        0.09      1.25 o 
  -6  -6   9       94.27      103.24      4.86 o 
  -5  -6   9        1.02        0.92      0.72 o 
  -4  -6   9       19.30       19.43      1.41 o 
  -3  -6   9       38.83       35.94      1.83 o 
  -2  -6   9      432.17      435.00      8.28 o 
  -1  -6   9       17.95       16.74      1.22 o 
   0  -6   9        0.26        0.99      0.65 o 
   1  -6   9       47.63       55.17      1.75 o 
   2  -6   9      475.25      456.66      5.64 o 
   3  -6   9      603.22      560.96      6.73 o 
   4  -6   9       68.77       73.60      2.45 o 
   5  -6   9       34.56       32.86      2.67 o 
   6  -6   9        9.22       10.60      2.97 o 
   7  -6   9       23.30       27.31      2.66 o 
  -7  -5   9        5.01        6.12      1.27 o 
  -6  -5   9       85.99       80.48      3.37 o 
  -5  -5   9      101.09      110.86      9.63 o 
  -4  -5   9       12.62       13.65      1.51 o 
  -3  -5   9       59.13       57.49      2.79 o 
  -2  -5   9        1.21       -0.27      0.50 o 
  -1  -5   9       44.79       46.26      2.13 o 
   0  -5   9       22.82       25.81      1.50 o 
   1  -5   9      739.54      715.61      7.48 o 
   2  -5   9      332.86      320.43      4.57 o 
   3  -5   9      322.89      288.08      4.01 o 
   4  -5   9        0.08       -0.28      0.49 o 
   5  -5   9        6.27        7.06      1.53 o 
   6  -5   9       28.87       24.97      4.32 o 
   7  -5   9       50.98       52.85      3.43 o 
  -7  -4   9       74.73       83.53      3.50 o 
  -6  -4   9       53.97       56.33      3.06 o 
  -5  -4   9        0.96        1.77      0.86 o 
  -4  -4   9      172.22      158.16      4.96 o 
  -3  -4   9       96.60       85.35      3.44 o 
  -2  -4   9        5.10        7.54      0.92 o 
  -1  -4   9     1098.96     1007.25     12.29 o 
   0  -4   9        0.04        0.46      0.34 o 
   1  -4   9      116.04      118.45      2.12 o 
   2  -4   9       14.46       13.58      0.78 o 
   3  -4   9       43.18       38.93      1.23 o 
   4  -4   9       77.87       79.62      4.36 o 
   5  -4   9       27.59       26.71      2.42 o 
   6  -4   9       90.92       84.23      4.14 o 
   7  -4   9       24.71       24.16      2.46 o 
  -7  -3   9        0.29       -0.36      0.76 o 
  -6  -3   9       23.09       19.36      1.78 o 
  -5  -3   9        0.07       -0.43      0.60 o 
  -4  -3   9       12.98        7.20      1.00 o 
  -3  -3   9      117.06      105.59      3.97 o 
  -2  -3   9       46.74       54.08      2.11 o 
  -1  -3   9       99.14      107.94      2.11 o 
   0  -3   9      178.92      176.17      2.52 o 
   1  -3   9       89.52       83.93      1.99 o 
   2  -3   9       28.47       29.86      1.20 o 
   3  -3   9       44.61       37.44      1.29 o 
   4  -3   9      296.57      271.00      7.70 o 
   5  -3   9       27.56       26.83      2.35 o 
   6  -3   9       90.22       99.11      4.45 o 
  -7  -2   9        1.00        0.39      0.82 o 
  -6  -2   9       12.03       13.06      1.53 o 
  -5  -2   9      211.97      196.59     11.25 o 
  -4  -2   9       68.91       64.58      2.52 o 
  -3  -2   9      234.79      207.22      4.11 o 
  -2  -2   9      400.05      382.05      5.58 o 
  -1  -2   9       78.06       68.64      1.51 o 
   0  -2   9      154.68      161.06      2.56 o 
   1  -2   9      126.04      133.55      2.65 o 
   2  -2   9      664.96      616.06      8.17 o 
   3  -2   9      180.29      168.54      4.21 o 
   4  -2   9       81.72       88.49      3.95 o 
   5  -2   9      364.12      374.08      9.80 o 
   6  -2   9       15.08       18.84      2.10 o 
  -7  -1   9       72.20       71.78      4.50 o 
  -6  -1   9       10.18        8.93      1.71 o 
  -5  -1   9       59.73       62.00      3.05 o 
  -4  -1   9      186.74      184.83      4.77 o 
  -3  -1   9      693.64      619.51      8.51 o 
  -2  -1   9      340.55      341.60      4.65 o 
  -1  -1   9       93.25      101.18      2.06 o 
   0  -1   9      512.78      463.77      5.57 o 
   1  -1   9      119.92      129.50      2.64 o 
   2  -1   9      178.15      172.28      3.55 o 
   3  -1   9      223.45      226.63      6.91 o 
   4  -1   9       18.72       18.82      2.25 o 
   5  -1   9       23.49       23.83      2.22 o 
   6  -1   9       38.15       45.53      2.99 o 
  -7   0   9       24.99       18.88      1.97 o 
  -6   0   9       63.70       65.69      3.24 o 
  -5   0   9      157.29      151.38      5.15 o 
  -4   0   9       82.01       86.46      2.65 o 
  -3   0   9      434.66      397.54      5.18 o 
  -2   0   9       28.27       23.41      1.60 o 
  -1   0   9      139.08      144.03      2.62 o 
   0   0   9      275.08      268.20      4.31 o 
   1   0   9     1127.11     1100.54     13.51 o 
   2   0   9        0.53       -0.01      0.38 o 
   3   0   9       22.09       23.02      2.10 o 
   4   0   9        0.02       -0.54      1.08 o 
   5   0   9       75.55       78.22      5.31 o 
   6   0   9       79.04       82.27      5.94 o 
  -7   1   9       10.60        6.96      1.46 o 
  -6   1   9       56.00       54.09      3.05 o 
  -5   1   9       50.80       45.93      3.06 o 
  -4   1   9       46.35       44.45      1.99 o 
  -3   1   9      316.77      305.34      4.34 o 
  -2   1   9      988.52      962.90     11.23 o 
  -1   1   9      711.25      672.36     11.18 o 
   0   1   9        1.40        1.98      0.55 o 
   1   1   9       58.54       55.25      1.80 o 
   2   1   9      162.30      162.83      3.52 o 
   3   1   9        0.75        0.57      0.86 o 
   4   1   9       17.55       19.35      5.04 o 
   5   1   9       10.53       13.53      1.82 o 
  -7   2   9        8.51        9.34      1.65 o 
  -6   2   9        6.35        4.73      2.25 o 
  -5   2   9       34.79       38.72      2.67 o 
  -4   2   9      394.84      388.56      6.91 o 
  -3   2   9      437.22      414.59      6.03 o 
  -2   2   9      188.85      166.45      4.69 o 
  -1   2   9       47.24       46.72      2.15 o 
   0   2   9      148.35      142.89      5.06 o 
   1   2   9       66.38       66.81      2.15 o 
   2   2   9      332.48      340.30      5.96 o 
   3   2   9       20.31       20.61      2.10 o 
   4   2   9        5.22        4.91      1.38 o 
  -7   3   9        8.22        8.39      1.89 o 
  -6   3   9      166.99      162.57      5.91 o 
  -5   3   9       88.97       91.15      5.49 o 
  -4   3   9       14.50       15.37      1.28 o 
  -3   3   9       37.43       35.95      1.51 o 
  -2   3   9      456.50      447.30     17.19 o 
  -1   3   9       70.41       72.32      2.79 o 
   0   3   9      149.28      151.81      4.32 o 
   1   3   9        0.12        0.22      0.44 o 
   2   3   9      201.45      189.20      6.29 o 
   3   3   9       15.35       16.60      2.34 o 
   4   3   9        4.60        2.04      2.07 o 
  -6   4   9        4.53        4.05      1.40 o 
  -5   4   9       15.79       17.35      2.52 o 
  -4   4   9       42.09       41.73      2.08 o 
  -3   4   9       20.16       22.47      1.64 o 
  -2   4   9      231.48      217.66      5.65 o 
  -1   4   9       18.47       14.86      1.46 o 
   0   4   9       45.18       40.84      1.79 o 
   1   4   9        0.01        0.10      0.46 o 
   2   4   9       60.91       67.30      3.69 o 
   3   4   9        0.99       -0.69      0.99 o 
  -5   5   9        8.67        9.40      1.69 o 
  -4   5   9        6.07        6.86      1.03 o 
  -3   5   9        1.27        1.53      1.53 o 
  -2   5   9       60.68       62.93      6.03 o 
  -1   5   9       37.35       36.93      5.13 o 
   0   5   9        0.91        1.38      0.69 o 
   1   5   9        0.05        0.36      1.26 o 
   2   5   9       11.62       15.66      2.16 o 
  -4   6   9        0.44        0.43      0.76 o 
  -3   6   9        0.11        1.31      0.95 o 
  -2   6   9        1.33        0.82      0.82 o 
  -1   6   9        8.97        5.44      0.97 o 
   0   6   9       61.07       72.65      2.46 o 
   0 -12  10       61.36       59.05      4.50 o 
   1 -12  10       32.22       32.67      2.52 o 
   2 -12  10       38.42       51.52      2.59 o 
   3 -12  10      103.10      106.27      3.88 o 
  -2 -11  10        2.03        0.87      1.03 o 
  -1 -11  10        4.77        5.37      1.46 o 
   0 -11  10       47.51       50.58      3.96 o 
   1 -11  10      146.55      151.27      4.50 o 
   2 -11  10       44.56       47.03      2.41 o 
   3 -11  10       54.50       56.90      2.67 o 
   4 -11  10       34.66       32.79      2.02 o 
  -3 -10  10       40.97       44.64      2.51 o 
  -2 -10  10        0.06       -0.48      0.78 o 
  -1 -10  10       41.01       41.82      2.46 o 
   0 -10  10       30.01       32.36      1.33 o 
   1 -10  10       76.54       60.19      2.59 o 
   2 -10  10        4.90        3.15      0.89 o 
   3 -10  10      104.35      114.63      3.82 o 
   4 -10  10       66.41       74.79      2.89 o 
   5 -10  10        0.03       -0.18      1.26 o 
  -4  -9  10       21.47       25.47      2.33 o 
  -3  -9  10      140.97      141.85      9.09 o 
  -2  -9  10        0.95        0.95      0.93 o 
  -1  -9  10        0.24        0.88      0.68 o 
   0  -9  10        1.61        2.18      0.72 o 
   1  -9  10      114.96      109.00      3.59 o 
   2  -9  10       41.50       47.61      2.52 o 
   3  -9  10        0.01        0.00      0.90 o 
   4  -9  10        2.04        0.92      0.73 o 
   5  -9  10        3.90        5.22      1.80 o 
  -5  -8  10       27.89       31.23      1.96 o 
  -4  -8  10       13.57       15.98      1.84 o 
  -3  -8  10       36.29       31.54      2.38 o 
  -2  -8  10       41.14       34.01      5.04 o 
  -1  -8  10       13.33       13.82      1.29 o 
   0  -8  10        7.08        8.49      0.78 o 
   1  -8  10        1.28        1.20      1.80 o 
   2  -8  10        1.29        0.70      1.17 o 
   3  -8  10       47.93       45.93      2.22 o 
   4  -8  10       56.13       51.22      1.82 o 
   5  -8  10       73.26       75.44      3.08 o 
   6  -8  10        0.04        0.90      1.38 o 
  -5  -7  10        1.73        1.81      0.82 o 
  -4  -7  10       15.09       12.09      1.39 o 
  -3  -7  10        6.90        8.25      1.13 o 
  -2  -7  10        0.83        3.34      0.91 o 
  -1  -7  10      295.37      275.08      4.47 o 
   0  -7  10       48.36       39.94      1.90 o 
   1  -7  10       79.90       78.39      2.84 o 
   2  -7  10       73.66       66.32      2.61 o 
   3  -7  10       22.90       23.85      1.33 o 
   4  -7  10        3.28        3.27      0.58 o 
   5  -7  10       39.63       43.16      3.30 o 
   6  -7  10       53.64       67.27      6.21 o 
  -6  -6  10        4.55        4.75      1.25 o 
  -5  -6  10       14.50       12.66      1.71 o 
  -4  -6  10        0.34        0.17      0.82 o 
  -3  -6  10       36.93       30.43      2.28 o 
  -2  -6  10       18.70       13.45      2.52 o 
  -1  -6  10      562.76      536.57      7.89 o 
   0  -6  10        0.06       -0.19      0.47 o 
   1  -6  10       12.00        8.58      1.98 o 
   2  -6  10        2.58        3.21      0.82 o 
   3  -6  10      214.31      205.25      4.64 o 
   4  -6  10       73.88       76.19      2.61 o 
   5  -6  10       19.90       26.45      7.74 o 
   6  -6  10       47.54       41.53      3.24 o 
  -6  -5  10        3.44        2.73      1.35 o 
  -5  -5  10       57.90       50.79      2.80 o 
  -4  -5  10       40.88       41.50      2.55 o 
  -3  -5  10       93.11       84.06      3.63 o 
  -2  -5  10        8.48        6.26      1.07 o 
  -1  -5  10      118.18      128.71      2.59 o 
   0  -5  10      367.32      352.69      6.75 o 
   1  -5  10      271.98      243.26      5.78 o 
   2  -5  10      103.44      113.35      2.58 o 
   3  -5  10       50.71       51.94      1.54 o 
   4  -5  10      108.45      101.60      2.96 o 
   5  -5  10        0.42        0.11      0.90 o 
   6  -5  10        1.59        0.97      1.16 o 
  -6  -4  10        8.15       13.35      1.64 o 
  -5  -4  10       61.26       55.30      4.05 o 
  -4  -4  10       14.61       17.79      1.78 o 
  -3  -4  10        0.21       -0.50      0.50 o 
  -2  -4  10      178.19      169.27      2.90 o 
  -1  -4  10      573.67      516.52      7.10 o 
   0  -4  10      711.11      693.87      9.12 o 
   1  -4  10       17.24       20.17      1.28 o 
   2  -4  10      149.01      150.59      2.83 o 
   3  -4  10        3.71        4.69      0.67 o 
   4  -4  10       22.12       20.15      2.10 o 
   5  -4  10        0.21        1.16      1.08 o 
   6  -4  10      154.14      170.32      6.36 o 
  -7  -3  10       23.12       20.89      1.97 o 
  -6  -3  10        0.02        0.44      0.81 o 
  -5  -3  10        0.09        0.36      0.76 o 
  -4  -3  10      256.07      242.94      7.00 o 
  -3  -3  10      139.78      132.42      4.10 o 
  -2  -3  10      147.19      147.88      2.75 o 
  -1  -3  10       59.58       67.98      1.97 o 
   0  -3  10      958.93      948.84     12.60 o 
   1  -3  10       31.45       32.37      1.31 o 
   2  -3  10       26.32       27.56      1.55 o 
   3  -3  10        2.60        3.04      0.53 o 
   4  -3  10      332.91      341.11      9.36 o 
   5  -3  10       46.00       43.53      3.05 o 
   6  -3  10        7.62        3.60      1.98 o 
  -7  -2  10        4.78        4.50      1.27 o 
  -6  -2  10       49.34       50.01      2.93 o 
  -5  -2  10       71.56       66.86      4.95 o 
  -4  -2  10      103.33      102.18      4.07 o 
  -3  -2  10       10.44       14.22      1.11 o 
  -2  -2  10      160.75      162.45      3.01 o 
  -1  -2  10       85.36       83.39      1.90 o 
   0  -2  10      405.54      395.61      7.40 o 
   1  -2  10       63.15       62.98      2.45 o 
   2  -2  10      145.64      137.06      3.05 o 
   3  -2  10       64.95       59.58      2.41 o 
   4  -2  10        0.66        1.46      1.17 o 
   5  -2  10       11.73       10.44      1.84 o 
   6  -2  10        0.04       -0.54      1.80 o 
  -7  -1  10      114.16      116.85      4.70 o 
  -6  -1  10        1.81        2.17      1.35 o 
  -5  -1  10        3.72        4.67      1.20 o 
  -4  -1  10       74.21       66.29      3.31 o 
  -3  -1  10       47.80       49.72      1.95 o 
  -2  -1  10        0.05        0.05      0.44 o 
  -1  -1  10       36.82       36.41      1.26 o 
   0  -1  10      397.36      381.36      7.09 o 
   1  -1  10      310.14      278.43      5.56 o 
   2  -1  10       56.26       59.14      1.84 o 
   3  -1  10       43.36       41.96      2.89 o 
   4  -1  10        1.97        0.62      0.99 o 
   5  -1  10       20.98       17.56      2.22 o 
  -7   0  10       33.27       44.35      2.99 o 
  -6   0  10        2.12        2.30      1.12 o 
  -5   0  10        1.50        0.57      0.86 o 
  -4   0  10        3.78        5.96      1.33 o 
  -3   0  10        9.96       10.38      0.65 o 
  -2   0  10        2.55        2.12      0.51 o 
  -1   0  10       90.46       81.26      2.53 o 
   0   0  10        4.19        4.57      0.95 o 
   1   0  10      343.36      352.40      5.91 o 
   2   0  10       26.29       25.95      1.21 o 
   3   0  10        2.96        2.66      1.12 o 
   4   0  10        1.99        2.65      1.25 o 
   5   0  10        1.24        1.08      1.12 o 
  -6   1  10        3.79        2.53      1.20 o 
  -5   1  10       17.80       17.01      1.97 o 
  -4   1  10        0.30       -0.46      0.82 o 
  -3   1  10       18.89       15.22      1.09 o 
  -2   1  10       59.30       58.56      2.14 o 
  -1   1  10       24.62       22.46      1.59 o 
   0   1  10        0.66        1.05      1.26 o 
   1   1  10       86.56       81.97      3.01 o 
   2   1  10       10.21       10.94      1.32 o 
   3   1  10       16.63       20.08      2.43 o 
   4   1  10       12.62       15.37      2.04 o 
  -6   2  10       11.52       16.10      4.32 o 
  -5   2  10       26.77       26.72      2.48 o 
  -4   2  10       38.66       41.19      2.17 o 
  -3   2  10        0.84        1.45      0.60 o 
  -2   2  10       48.29       42.58      2.52 o 
  -1   2  10       41.79       41.18      4.50 o 
   0   2  10        6.35        5.86      1.02 o 
   1   2  10       13.24       12.94      1.12 o 
   2   2  10        9.18       10.19      2.05 o 
   3   2  10      135.69      147.28      5.66 o 
  -6   3  10        0.32        0.90      1.15 o 
  -5   3  10       53.74       56.26      3.50 o 
  -4   3  10       63.02       60.96      2.75 o 
  -3   3  10       65.78       70.29      2.72 o 
  -2   3  10        3.11        2.16      0.95 o 
  -1   3  10       96.71       95.55      4.41 o 
   0   3  10       16.12       18.36      1.59 o 
   1   3  10       22.46       23.97      1.60 o 
   2   3  10        1.61        1.68      0.77 o 
   3   3  10      139.15      136.94      5.60 o 
  -5   4  10       53.77       51.66      4.86 o 
  -4   4  10       27.61       30.24      3.24 o 
  -3   4  10       89.98       97.17      3.37 o 
  -2   4  10      115.09      113.73      3.94 o 
  -1   4  10      197.36      194.89      5.49 o 
   0   4  10        4.27        4.33      1.08 o 
   1   4  10        9.55       10.63      1.59 o 
   2   4  10        1.65        2.34      1.98 o 
  -4   5  10      252.91      277.25      6.40 o 
  -3   5  10      113.57      120.74      3.97 o 
  -2   5  10       30.43       30.60      2.10 o 
  -1   5  10       54.64       55.79      2.73 o 
   0   5  10       13.78       11.98      1.43 o 
  -1 -11  11        2.08        3.36      1.34 o 
   0 -11  11        3.15        4.68      1.80 o 
   1 -11  11       19.32       22.22      3.06 o 
   2 -11  11       68.30       68.47      5.67 o 
   3 -11  11       32.47       36.17      2.22 o 
  -3 -10  11        3.68        2.68      1.45 o 
  -2 -10  11        8.90        7.06      1.37 o 
  -1 -10  11       23.68       26.44      2.06 o 
   0 -10  11       76.09       83.37      2.86 o 
   1 -10  11       43.72       42.71      6.30 o 
   2 -10  11       33.28       26.26      1.90 o 
   3 -10  11       28.75       36.52      4.77 o 
   4 -10  11       49.21       48.39      3.51 o 
  -3  -9  11       55.51       63.44      2.91 o 
  -2  -9  11      192.64      206.51      5.54 o 
  -1  -9  11       46.30       48.88      2.15 o 
   0  -9  11       17.58       13.82      1.53 o 
   1  -9  11       18.10       19.63      2.25 o 
   2  -9  11       96.56       88.93      3.30 o 
   3  -9  11       43.29       50.44      6.66 o 
   4  -9  11       25.88       28.12      1.73 o 
   5  -9  11        1.05        1.26      1.44 o 
  -4  -8  11       77.56       83.59      3.25 o 
  -3  -8  11       57.74       62.70      2.80 o 
  -2  -8  11       74.97       64.39      2.79 o 
  -1  -8  11       23.85       22.90      1.51 o 
   0  -8  11       48.80       48.52      2.25 o 
   1  -8  11       37.82       41.48      2.15 o 
   2  -8  11       65.60       62.59      3.69 o 
   3  -8  11       27.07       29.30      1.98 o 
   4  -8  11       93.66      100.57      5.94 o 
   5  -8  11       98.84      105.51      4.45 o 
  -5  -7  11       34.80       36.63      2.67 o 
  -4  -7  11        9.08        7.49      1.51 o 
  -3  -7  11       34.05       38.33      2.73 o 
  -2  -7  11      113.44      127.73     12.24 o 
  -1  -7  11       74.59       80.22      2.14 o 
   0  -7  11       19.38       19.57      1.28 o 
   1  -7  11       19.56       17.96      1.46 o 
   2  -7  11      123.95      114.65      3.75 o 
   3  -7  11      201.03      179.68      4.83 o 
   4  -7  11        8.06       10.12      1.63 o 
   5  -7  11        8.95        5.87      1.84 o 
  -5  -6  11       37.20       36.88      2.61 o 
  -4  -6  11       12.70       21.89      2.10 o 
  -3  -6  11       38.86       49.28      2.93 o 
  -2  -6  11       53.13       55.80      2.67 o 
  -1  -6  11       50.13       49.95      1.56 o 
   0  -6  11       33.28       29.19      2.79 o 
   1  -6  11      124.62      118.01      3.74 o 
   2  -6  11        3.64        4.87      1.02 o 
   3  -6  11       41.43       37.29      1.95 o 
   4  -6  11       14.53       13.92      2.47 o 
   5  -6  11       11.38        9.21      1.90 o 
  -6  -5  11       33.08       36.44      2.67 o 
  -5  -5  11       18.14       20.84      3.42 o 
  -4  -5  11        0.91        0.90      1.02 o 
  -3  -5  11        4.33        5.13      1.53 o 
  -2  -5  11       68.79       69.68      2.39 o 
  -1  -5  11      172.68      174.38      4.79 o 
   0  -5  11        3.47        0.93      0.69 o 
   1  -5  11        1.62        0.72      0.76 o 
   2  -5  11       16.63       11.53      1.26 o 
   3  -5  11       35.17       29.11      1.44 o 
   4  -5  11        0.00       -0.61      0.68 o 
   5  -5  11        5.04        3.24      1.51 o 
  -6  -4  11       14.34       13.37      1.78 o 
  -5  -4  11        1.58        1.35      1.02 o 
  -4  -4  11       10.21        8.85      1.53 o 
  -3  -4  11       22.21       26.54      2.29 o 
  -2  -4  11        1.83        4.50      0.54 o 
  -1  -4  11        6.64        9.06      0.92 o 
   0  -4  11        0.35        0.45      0.64 o 
   1  -4  11        6.49        7.54      1.08 o 
   2  -4  11        0.63        0.51      0.69 o 
   3  -4  11        5.53        5.98      0.77 o 
   4  -4  11        2.19        1.01      1.26 o 
   5  -4  11       14.23        9.03      1.82 o 
  -6  -3  11       27.40       33.39      2.70 o 
  -5  -3  11       14.95       14.28      1.78 o 
  -4  -3  11        7.04        1.46      2.43 o 
  -3  -3  11       36.37       28.53      1.94 o 
  -2  -3  11        0.10       -0.29      0.39 o 
  -1  -3  11        2.49        2.60      0.59 o 
   0  -3  11        5.98        5.36      1.08 o 
   1  -3  11      116.20      113.17      4.57 o 
   2  -3  11        0.48        2.02      0.62 o 
   3  -3  11        7.44       10.99      1.28 o 
   4  -3  11        2.78        6.37      1.64 o 
   5  -3  11       21.47       28.21      7.74 o 
  -6  -2  11        1.37        0.08      0.95 o 
  -5  -2  11       12.17       14.55      1.84 o 
  -4  -2  11       21.79       20.77      2.10 o 
  -3  -2  11       73.03       71.39      2.43 o 
  -2  -2  11       17.16       12.19      1.15 o 
  -1  -2  11       39.78       33.79      1.82 o 
   0  -2  11        6.86        6.84      0.95 o 
   1  -2  11      100.20       94.79      3.31 o 
   2  -2  11       28.90       33.58      1.85 o 
   3  -2  11        9.82       12.67      1.43 o 
   4  -2  11       10.62       12.04      1.98 o 
   5  -2  11       61.81       67.00      3.95 o 
  -6  -1  11       19.48       19.86      2.16 o 
  -5  -1  11       16.01       18.76      2.04 o 
  -4  -1  11       55.84       53.29      3.18 o 
  -3  -1  11      100.49       97.73      2.92 o 
  -2  -1  11       61.85       60.90      2.13 o 
  -1  -1  11       27.47       30.89      2.14 o 
   0  -1  11       44.44       45.07      2.22 o 
   1  -1  11       71.93       77.24      2.93 o 
   2  -1  11       91.52       91.79      2.42 o 
   3  -1  11       30.91       32.38      2.46 o 
   4  -1  11        8.46       15.20      2.10 o 
  -6   0  11       43.05       42.33      3.05 o 
  -5   0  11       23.70       26.04      2.41 o 
  -4   0  11       92.24      107.98      5.94 o 
  -3   0  11       71.54       67.97      1.84 o 
  -2   0  11      114.99      115.49      3.50 o 
  -1   0  11       15.64       14.44      1.38 o 
   0   0  11       80.11       81.29      3.12 o 
   1   0  11       71.04       67.82      3.87 o 
   2   0  11       69.51       72.12      2.10 o 
   3   0  11       23.35       28.79      2.61 o 
   4   0  11      127.07      135.27      5.54 o 
  -6   1  11       37.79       39.09      4.41 o 
  -5   1  11       19.03       19.96      2.29 o 
  -4   1  11       63.80       78.23      3.09 o 
  -3   1  11       54.54       48.84      2.88 o 
  -2   1  11      118.90      104.55      3.46 o 
  -1   1  11       34.24       29.89      1.90 o 
   0   1  11       27.84       23.58      3.87 o 
   1   1  11       85.16       93.76      3.30 o 
   2   1  11      321.22      322.99      8.51 o 
   3   1  11       16.48       21.19      2.41 o 
  -5   2  11       28.56       29.37      2.73 o 
  -4   2  11       39.65       45.49      2.94 o 
  -3   2  11       91.22       83.08      4.50 o 
  -2   2  11       39.80       38.11      2.12 o 
  -1   2  11       93.97       99.16      3.56 o 
   0   2  11      168.35      179.91      5.15 o 
   1   2  11       23.38       27.80      1.82 o 
   2   2  11        2.21        1.08      1.44 o 
  -4   3  11        4.68        4.68      1.98 o 
  -3   3  11      120.16      129.18      3.98 o 
  -2   3  11      132.70      132.28      4.25 o 
  -1   3  11        8.30        8.04      1.27 o 
   0   3  11       23.37       23.28      1.77 o 
   1   3  11        0.02        0.00      1.26 o 
  -3   4  11        1.07        0.90      0.90 o 
  -2   4  11       12.09       19.15      1.89 o 
  -1   4  11        0.15       -0.76      0.76 o 
   1 -11  12       21.54       19.50      1.63 o 
  -2 -10  12       31.72       36.00      4.50 o 
  -1 -10  12       22.29       19.42      2.34 o 
   0 -10  12       10.35        9.97      1.09 o 
   1 -10  12       28.68       25.28      1.86 o 
   2 -10  12        8.28        8.76      1.33 o 
   3 -10  12        0.08        0.68      0.82 o 
  -3  -9  12       22.41       23.66      2.19 o 
  -2  -9  12       34.69       44.01      3.17 o 
  -1  -9  12       36.60       44.38      2.51 o 
   0  -9  12        0.06        0.33      0.69 o 
   1  -9  12        0.54       -0.57      0.69 o 
   2  -9  12        0.32        1.92      0.95 o 
   3  -9  12        0.80       -0.09      0.81 o 
   4  -9  12       10.96       14.50      1.43 o 
  -3  -8  12       21.43       24.42      2.48 o 
  -2  -8  12        0.00        0.61      1.71 o 
  -1  -8  12        2.88        2.92      1.15 o 
   0  -8  12        8.86       10.25      1.16 o 
   1  -8  12        1.18        1.86      0.82 o 
   2  -8  12        0.09        0.99      0.76 o 
   3  -8  12        0.81        0.45      0.76 o 
   4  -8  12       41.08       41.04      3.42 o 
  -4  -7  12        5.57        8.48      1.71 o 
  -3  -7  12       15.00       12.95      1.97 o 
  -2  -7  12        5.71        5.26      1.62 o 
  -1  -7  12        0.01        0.02      0.43 o 
   0  -7  12        2.25        2.24      0.86 o 
   1  -7  12        0.37       -0.64      0.64 o 
   2  -7  12        9.85        8.87      2.25 o 
   3  -7  12       37.16       36.06      2.02 o 
   4  -7  12       61.12       69.85      4.50 o 
  -4  -6  12        7.08        8.32      1.64 o 
  -3  -6  12        0.79       -0.57      0.86 o 
  -2  -6  12        4.67        5.31      1.55 o 
  -1  -6  12        1.03        1.51      0.83 o 
   0  -6  12       22.68       20.11      3.15 o 
   1  -6  12       67.06       70.90      2.92 o 
   2  -6  12       36.72       41.88      2.16 o 
   3  -6  12       77.46       81.01      3.69 o 
   4  -6  12       83.85       96.49      5.22 o 
  -5  -5  12       38.56       43.67      3.05 o 
  -4  -5  12       12.88       14.66      1.97 o 
  -3  -5  12        0.45        0.83      0.95 o 
  -2  -5  12       32.11       32.77      2.08 o 
  -1  -5  12       57.54       59.38      2.17 o 
   0  -5  12       53.99       58.19      2.61 o 
   1  -5  12      116.66      122.71      4.68 o 
   2  -5  12       32.49       31.30      1.97 o 
   3  -5  12       48.77       51.31      3.24 o 
   4  -5  12       62.30       63.28      2.90 o 
  -5  -4  12       51.14       54.73      6.93 o 
  -4  -4  12       33.14       30.77      2.61 o 
  -3  -4  12       49.40       56.03      3.31 o 
  -2  -4  12       64.20       73.13      2.03 o 
  -1  -4  12      106.38      106.21      3.37 o 
   0  -4  12       26.94       24.00      1.64 o 
   1  -4  12       65.19       68.46      2.79 o 
   2  -4  12       26.77       26.56      2.07 o 
   3  -4  12       20.94       22.62      2.52 o 
   4  -4  12       40.96       39.00      5.49 o 
  -5  -3  12      124.96      130.68      5.28 o 
  -4  -3  12       69.60       77.59      3.95 o 
  -3  -3  12       83.75       95.45      4.33 o 
  -2  -3  12       37.29       36.46      1.56 o 
  -1  -3  12       54.57       55.64      2.52 o 
   0  -3  12       13.73       11.82      1.98 o 
   1  -3  12       19.07       17.19      1.53 o 
   2  -3  12       10.24       10.80      1.25 o 
   3  -3  12       12.28       12.18      1.76 o 
   4  -3  12       48.11       49.75      3.61 o 
  -5  -2  12      171.08      201.67      6.87 o 
  -4  -2  12       63.52       64.45      5.49 o 
  -3  -2  12       15.06       18.27      2.02 o 
  -2  -2  12        9.64        8.80      1.06 o 
  -1  -2  12        6.22        4.73      0.99 o 
   0  -2  12        1.54       -0.33      1.62 o 
   1  -2  12       10.68       11.33      3.60 o 
   2  -2  12       28.12       29.10      1.77 o 
   3  -2  12       10.08        6.28      1.39 o 
   4  -2  12        9.02        9.07      3.69 o 
  -5  -1  12       37.74       46.58      3.24 o 
  -4  -1  12       16.88       12.96      1.97 o 
  -3  -1  12        3.74        2.32      0.95 o 
  -2  -1  12        1.56        1.34      0.81 o 
  -1  -1  12       12.81        9.98      1.25 o 
   0  -1  12       22.77       20.58      1.64 o 
   1  -1  12        4.96        4.88      1.08 o 
   2  -1  12        0.76        1.81      0.76 o 
   3  -1  12        0.89       -0.45      0.99 o 
  -5   0  12        2.91        2.88      1.98 o 
  -4   0  12       17.98       21.23      2.35 o 
  -3   0  12        1.89        1.54      0.63 o 
  -2   0  12       12.52       11.75      1.30 o 
  -1   0  12        4.81        4.49      1.02 o 
   0   0  12        1.56        1.89      0.89 o 
   1   0  12       11.32       11.79      1.44 o 
   2   0  12        0.71       -0.90      1.08 o 
  -4   1  12       20.63       19.98      2.88 o 
  -3   1  12        0.09        0.42      0.90 o 
  -2   1  12       23.11       20.95      3.69 o 
  -1   1  12       11.31       11.70      1.38 o 
   0   1  12        1.94        1.34      0.86 o 
   1   1  12       69.72       80.53      3.10 o 
   2   1  12       54.70       59.95      4.32 o 
  -3   2  12       19.33       25.63      1.76 o 
  -2   2  12       28.79       25.61      1.86 o 
  -1   2  12       40.89       38.13      2.97 o 
   0   2  12       44.41       48.58      2.61 o 
  -1  -9  13      100.96       99.55      5.94 o 
   0  -9  13        0.42       -0.06      0.73 o 
   1  -9  13        2.40        3.24      1.02 o 
   2  -9  13        7.34        7.25      1.25 o 
  -2  -8  13        3.60        2.39      1.30 o 
  -1  -8  13       13.06       12.42      2.52 o 
   0  -8  13       46.14       51.76      2.46 o 
   1  -8  13        0.59        0.53      1.35 o 
   2  -8  13        1.86        1.26      0.86 o 
   3  -8  13       16.62       19.83      3.60 o 
  -3  -7  13       67.97       77.17      7.47 o 
  -2  -7  13       70.26       85.64      5.31 o 
  -1  -7  13       11.81        9.40      1.09 o 
   0  -7  13       17.87       14.62      4.05 o 
   1  -7  13        2.34        2.75      1.08 o 
   2  -7  13       11.81       13.62      1.53 o 
   3  -7  13       28.47       26.96      3.69 o 
  -3  -6  13       71.79       82.38      4.32 o 
  -2  -6  13       12.95        9.41      1.96 o 
  -1  -6  13        2.72        3.28      0.90 o 
   0  -6  13       60.48       65.22      2.77 o 
   1  -6  13        8.89       10.38      1.33 o 
   2  -6  13        0.05        0.18      0.76 o 
   3  -6  13        6.39        8.37      1.16 o 
  -4  -5  13        1.68        1.34      1.20 o 
  -3  -5  13       65.17       73.58      4.07 o 
  -2  -5  13       74.17       82.95      3.28 o 
  -1  -5  13       33.91       35.55      2.79 o 
   0  -5  13       10.32       12.11      1.38 o 
   1  -5  13       28.91       29.18      1.97 o 
   2  -5  13      111.37      127.65     14.40 o 
   3  -5  13       19.86       18.89      1.46 o 
  -4  -4  13       14.89       19.72      2.42 o 
  -3  -4  13      113.11      118.79      5.22 o 
  -2  -4  13       20.30       21.78      2.88 o 
  -1  -4  13       36.68       34.60      3.96 o 
   0  -4  13       60.73       64.18      6.84 o 
   1  -4  13       22.14       24.78      4.23 o 
   2  -4  13       74.48       73.60      4.23 o 
   3  -4  13        0.49        0.90      1.26 o 
  -4  -3  13        3.48        3.86      1.59 o 
  -3  -3  13        9.16       11.59      1.53 o 
  -2  -3  13        7.80        7.54      1.35 o 
  -1  -3  13       20.71       21.89      1.73 o 
   0  -3  13       11.55        8.78      1.25 o 
   1  -3  13        0.66        0.82      0.82 o 
   2  -3  13       78.67       91.53      3.30 o 
   3  -3  13       41.54       46.62      3.78 o 
  -4  -2  13       52.85       65.28      3.94 o 
  -3  -2  13        3.16        3.78      1.80 o 
  -2  -2  13       19.81       24.47      3.51 o 
  -1  -2  13        0.33        0.64      0.82 o 
   0  -2  13       38.36       36.32      3.51 o 
   1  -2  13       25.70       27.56      1.91 o 
   2  -2  13      115.80      127.14      3.89 o 
  -4  -1  13        5.03        3.08      1.51 o 
  -3  -1  13        4.51        4.50      1.80 o 
  -2  -1  13        0.20       -0.03      0.90 o 
  -1  -1  13       18.02       18.90      2.79 o 
   0  -1  13       67.93       69.52      3.96 o 
   1  -1  13       89.78       93.14      6.93 o 
  -3   0  13       16.98       10.62      2.34 o 
  -2   0  13        0.06        0.23      0.86 o 
  -1   0  13       31.56       28.25      5.04 o 
   0   0  13       71.85       75.33      3.12 o 
  -1  -7  14        1.51       -1.26      1.26 o 
   0  -7  14        3.78        4.34      1.12 o 
   1  -7  14       24.21       26.30      3.87 o 
  -2  -6  14       38.03       45.18      4.14 o 
  -1  -6  14        3.70        6.65      1.06 o 
   0  -6  14        8.38       10.44      1.33 o 
   1  -6  14      105.34      112.46      4.00 o 
  -2  -5  14       47.30       50.22      4.32 o 
  -1  -5  14       20.07       18.30      1.53 o 
   0  -5  14        6.44        9.33      1.38 o 
   1  -5  14       28.20       31.04      2.15 o 
  -2  -4  14       48.66       54.90      4.32 o 
  -1  -4  14        5.48        5.88      1.16 o 
   0  -4  14        3.63        4.34      1.08 o 
   1  -4  14       47.18       51.07      6.75 o 
  -2  -3  14       46.49       46.33      2.15 o 
  -1  -3  14       52.00       60.80      2.68 o 
   0  -3  14        0.84        2.43      1.02 o 
  -1  -2  14        3.15        5.06      1.35 o 
                                                 
